# Supplementary material for: Identification and Full Characterisation of Two Novel Crustacean Infecting Members of the Family Nudiviridae Provides Support for Two Subfamilies
Source: Viruses. 2021 Aug 26;13(9):1694. doi: 10.3390/v13091694 (PMC8472649; doi:10.3390/v13091694)
Supplement: Supplementary file 1 [file viruses-13-01694-s001.zip]

Archive with 5 entries (5 files):
- Bateman et al - Table S1.xlsx
- Bateman et al - Table S2.xlsx
- Bateman et al - Table S3.xlsx
- Bateman et al - Table S4.xlsx
- Bateman et al - Table S5.xlsx
