# Supplementary material for: Identification and Full Characterisation of Two Novel Crustacean Infecting Members of the Family Nudiviridae Provides Support for Two Subfamilies
Source: Viruses. 2021 Aug 26;13(9):1694. doi: 10.3390/v13091694 (PMC8472649; doi:10.3390/v13091694)
Supplement: Supplementary file 1 [file viruses-13-01694-s001.zip › Bateman et al - Table S1.xlsx]

## Sheet: CcNV_annotations
Table S1. Full annotation table for CcNV, detailing the position of predicted gene sequences and their annotations based on blastp similarity searches (best hit; P < 0.001; NCBI nr protein database) and InterProScan results.
Genome	Gene ID (ORF)	Gene start position	Gene end position	Strand	Nucleotide length (nt)	Protein length (amino acids)	Best hit (Description)	Best hit (NCBI Accession Number)	Best hit (Species)	Best hit (E-value)	InterProScan results
CcNV	CcNV_001	1	3111	+	3111	1037	DNA polymerase	QLI62362.1	Dikerogammarus haemobaphes nudivirus	5.78e-261	SUPERFAMILY;SSF53098;;98;444;2.86E-31;T;04-07-2020;IPR012337;Ribonuclease H-like superfamily	SMART;SM00486;;193;808;9.2E-28;T;04-07-2020;IPR006172;DNA-directed DNA polymerase, family B	SUPERFAMILY;SSF56672;;459;998;4.75E-31;T;04-07-2020	Pfam;PF00136;DNA polymerase family B;744;938;3.1E-10;T;04-07-2020;IPR006134;DNA-directed DNA polymerase, family B, multifunctional domain	Gene3D;G3DSA:1.10.287.690;;734;751;1.6E-15;T;04-07-2020	PANTHER;PTHR10322;;193;859;3.3E-27;T;04-07-2020	PANTHER;PTHR10322:SF21;;193;859;3.3E-27;T;04-07-2020	Coils;Coil;;1036;1036;-;T;04-07-2020	Gene3D;G3DSA:3.90.1600.10;;494;578;3.4E-5;T;04-07-2020;IPR023211;DNA polymerase, palm domain superfamily	Gene3D;G3DSA:3.90.1600.10;;752;849;1.6E-15;T;04-07-2020;IPR023211;DNA polymerase, palm domain superfamily	Gene3D;G3DSA:3.30.420.10;;197;423;1.6E-24;T;04-07-2020;IPR036397;Ribonuclease H superfamily	Pfam;PF03104;DNA polymerase family B, exonuclease domain;187;364;4.4E-12;T;04-07-2020;IPR006133;DNA-directed DNA polymerase, family B, exonuclease domain
CcNV	CcNV_002	3114	4613	+	1500	500	hypothetical protein	KAF6208213.1	Apolygus lucorum	2.07e-33	PANTHER;PTHR16121;;188;472;4.4E-44;T;04-07-2020	Gene3D;G3DSA:3.40.50.12760;;160;495;1.3E-53;T;04-07-2020	Pfam;PF01728;FtsJ-like methyltransferase;218;411;3.4E-25;T;04-07-2020;IPR002877;Ribosomal RNA methyltransferase FtsJ domain	SUPERFAMILY;SSF53335;;219;413;9.62E-16;T;04-07-2020;IPR029063;S-adenosyl-L-methionine-dependent methyltransferase
CcNV	CcNV_003	4617	4874	-	258	86	KN57_gp007	QLI62363.1	Dikerogammarus haemobaphes nudivirus	0.000328
CcNV	CcNV_004	4877	5572	-	696	232	Ac92	QLI62364.1	Dikerogammarus haemobaphes nudivirus	1.15e-34	Gene3D;G3DSA:1.20.120.310;;115;218;9.1E-9;T;04-07-2020;IPR036774;ERV/ALR sulfhydryl oxidase domain superfamily	ProSiteProfiles;PS51324;ERV/ALR sulfhydryl oxidase domain profile.;113;213;12.793;T;04-07-2020;IPR017905;ERV/ALR sulfhydryl oxidase domain	SUPERFAMILY;SSF69000;;117;214;1.7E-12;T;04-07-2020;IPR036774;ERV/ALR sulfhydryl oxidase domain superfamily
CcNV	CcNV_005	5544	7580	-	2037	679	Vp91	YP_009051847.1	Penaeus monodon nudivirus	6.34e-80	Pfam;PF01607;Chitin binding Peritrophin-A domain;236;264;7.2E-5;T;04-07-2020;IPR002557;Chitin binding domain	SUPERFAMILY;SSF57625;;234;264;1.23E-5;T;04-07-2020;IPR036508;Chitin binding domain superfamily	ProSiteProfiles;PS50940;Chitin-binding type-2 domain profile.;210;271;9.093;T;04-07-2020;IPR002557;Chitin binding domain
CcNV	CcNV_006	7843	9279	+	1437	479	ODV-E56	QLI62366.1	Dikerogammarus haemobaphes nudivirus	2.12e-86	MobiDBLite;mobidb-lite;consensus disorder prediction;442;466;-;T;04-07-2020	MobiDBLite;mobidb-lite;consensus disorder prediction;417;466;-;T;04-07-2020
CcNV	CcNV_007	9357	9833	+	477	159	KN57_gp012	QLI62367.1	Dikerogammarus haemobaphes nudivirus	4.73e-06	MobiDBLite;mobidb-lite;consensus disorder prediction;141;158;-;T;04-07-2020	Coils;Coil;;156;158;-;T;04-07-2020	MobiDBLite;mobidb-lite;consensus disorder prediction;133;158;-;T;04-07-2020
CcNV	CcNV_008	9802	10995	+	1194	398	p47	QLI62368.1	Dikerogammarus haemobaphes nudivirus	2.57e-64
CcNV	CcNV_009	11007	12209	-	1203	401	Pif-2	YP_010087649.1	Homarus gammarus nudivirus	1.11e-123	Pfam;PF04631;Per os infectivity factor 2;14;317;1.4E-17;T;04-07-2020;IPR006725;Per os infectivity factor 2
CcNV	CcNV_010	12317	13708	-	1392	464					MobiDBLite;mobidb-lite;consensus disorder prediction;1;26;-;T;04-07-2020
CcNV	CcNV_011	13882	14199	+	318	106
CcNV	CcNV_012	14208	15503	+	1296	432	KN57_gp020	QLI62373.1	Dikerogammarus haemobaphes nudivirus	4.78e-53	SUPERFAMILY;SSF88723;;1;167;2.71E-6;T;04-07-2020;IPR029060;PIN-like domain superfamily
CcNV	CcNV_013	15500	15985	+	486	162	HgNV_014	QLI62374.1	Dikerogammarus haemobaphes nudivirus	6e-06
CcNV	CcNV_014	16535	17410	-	876	292	hypothetical protein PmNV_022	YP_009051860.1	Penaeus monodon nudivirus	1.07e-24
CcNV	CcNV_015	17589	20660	+	3072	1024	LEF-8	QLI62376.1	Dikerogammarus haemobaphes nudivirus	2.87e-270	ProSitePatterns;PS01166;RNA polymerases beta chain signature.;868;880;-;T;04-07-2020;IPR007121;RNA polymerase, beta subunit, conserved site	SUPERFAMILY;SSF64484;;733;914;9.16E-5;T;04-07-2020
CcNV	CcNV_016	21228	22379	-	1152	384	unnamed protein product	VUZ44506.1	Hymenolepis diminuta	8.37e-07	Gene3D;G3DSA:3.40.50.300;;130;244;2.0E-9;T;04-07-2020
CcNV	CcNV_017	22523	23827	+	1305	435
CcNV	CcNV_018	23881	25026	+	1146	382					ProSiteProfiles;PS50181;F-box domain profile.;348;381;8.968;T;04-07-2020;IPR001810;F-box domain
CcNV	CcNV_019	25154	25723	+	570	190
CcNV	CcNV_020	25863	27080	+	1218	406	p51	QLI62377.1	Dikerogammarus haemobaphes nudivirus	1.54e-31
CcNV	CcNV_021	27305	27478	+	174	58
CcNV	CcNV_022	27552	27737	+	186	62
CcNV	CcNV_023	28064	29332	+	1269	423	ODV-E66	YP_009051872.1	Penaeus monodon nudivirus	4.83e-11
CcNV	CcNV_024	29595	34061	-	4467	1489	DhNV_024	QLI62385.1	Dikerogammarus haemobaphes nudivirus	1.32e-13	MobiDBLite;mobidb-lite;consensus disorder prediction;713;738;-;T;04-07-2020	MobiDBLite;mobidb-lite;consensus disorder prediction;661;745;-;T;04-07-2020	Coils;Coil;;278;341;-;T;04-07-2020	PANTHER;PTHR42714;;250;1053;7.7E-20;T;04-07-2020	Coils;Coil;;1417;1469;-;T;04-07-2020	MobiDBLite;mobidb-lite;consensus disorder prediction;201;220;-;T;04-07-2020	PANTHER;PTHR42714:SF2;;250;1053;7.7E-20;T;04-07-2020	MobiDBLite;mobidb-lite;consensus disorder prediction;1384;1405;-;T;04-07-2020	MobiDBLite;mobidb-lite;consensus disorder prediction;1427;1467;-;T;04-07-2020	MobiDBLite;mobidb-lite;consensus disorder prediction;349;374;-;T;04-07-2020	MobiDBLite;mobidb-lite;consensus disorder prediction;1376;1488;-;T;04-07-2020	Coils;Coil;;242;265;-;T;04-07-2020	MobiDBLite;mobidb-lite;consensus disorder prediction;664;697;-;T;04-07-2020	MobiDBLite;mobidb-lite;consensus disorder prediction;540;569;-;T;04-07-2020	MobiDBLite;mobidb-lite;consensus disorder prediction;201;216;-;T;04-07-2020	MobiDBLite;mobidb-lite;consensus disorder prediction;1406;1426;-;T;04-07-2020
CcNV	CcNV_025	34158	34835	+	678	226
CcNV	CcNV_026	34858	35337	+	480	160	hypothetical protein AR158_C667L	YP_001498748.1	Paramecium bursaria Chlorella virus AR158	2.3e-25	Pfam;PF00692;dUTPase;21;131;5.6E-28;T;04-07-2020;IPR029054;dUTPase-like	CDD;cd07557;trimeric dUTPase;32;119;5.77758E-21;T;04-07-2020;IPR033704;dUTPase, trimeric	PANTHER;PTHR11241:SF0;;11;131;4.6E-30;T;04-07-2020	PANTHER;PTHR11241;;11;131;4.6E-30;T;04-07-2020;IPR008181;Deoxyuridine triphosphate nucleotidohydrolase	SUPERFAMILY;SSF51283;;12;132;1.83E-32;T;04-07-2020;IPR036157;dUTPase-like superfamily	Gene3D;G3DSA:2.70.40.10;;4;132;1.3E-35;T;04-07-2020;IPR036157;dUTPase-like superfamily
CcNV	CcNV_027	36459	36614	-	156	52
CcNV	CcNV_028	37945	38391	+	447	149					MobiDBLite;mobidb-lite;consensus disorder prediction;69;110;-;T;04-07-2020	Coils;Coil;;65;93;-;T;04-07-2020	MobiDBLite;mobidb-lite;consensus disorder prediction;64;138;-;T;04-07-2020	MobiDBLite;mobidb-lite;consensus disorder prediction;1;23;-;T;04-07-2020	MobiDBLite;mobidb-lite;consensus disorder prediction;119;138;-;T;04-07-2020
CcNV	CcNV_029	38420	40342	-	1923	641	ODV_E66	QLI62384.1	Dikerogammarus haemobaphes nudivirus	6.51e-58	Gene3D;G3DSA:1.50.10.100;;98;391;1.3E-11;T;04-07-2020;IPR008929;Chondroitin AC/alginate lyase
CcNV	CcNV_030	40871	42697	-	1827	609	ODV_E66	QLI62384.1	Dikerogammarus haemobaphes nudivirus	1.41e-130	Gene3D;G3DSA:1.50.10.100;;149;404;3.3E-36;T;04-07-2020;IPR008929;Chondroitin AC/alginate lyase	SUPERFAMILY;SSF48230;;156;279;4.76E-8;T;04-07-2020;IPR008929;Chondroitin AC/alginate lyase
CcNV	CcNV_031	42958	44778	-	1821	607	ODV_E66	QLI62384.1	Dikerogammarus haemobaphes nudivirus	2.14e-106	Gene3D;G3DSA:1.50.10.100;;90;403;3.7E-32;T;04-07-2020;IPR008929;Chondroitin AC/alginate lyase
CcNV	CcNV_032	44932	45108	-	177	59
CcNV	CcNV_033	45218	47050	-	1833	611	ODV_E66	QLI62384.1	Dikerogammarus haemobaphes nudivirus	4.57e-99	Gene3D;G3DSA:1.50.10.100;;110;407;9.1E-31;T;04-07-2020;IPR008929;Chondroitin AC/alginate lyase
CcNV	CcNV_034	47201	47683	-	483	161
CcNV	CcNV_035	47675	49270	+	1596	532	PIF-1	YP_009051877.1	Penaeus monodon nudivirus	1.53e-110	Pfam;PF05092;Per os infectivity;15;282;4.6E-21;T;04-07-2020;IPR007784;Per os infectivity factor	MobiDBLite;mobidb-lite;consensus disorder prediction;510;524;-;T;04-07-2020	MobiDBLite;mobidb-lite;consensus disorder prediction;507;531;-;T;04-07-2020
CcNV	CcNV_036	49285	49566	-	282	94
CcNV	CcNV_037	49556	51547	-	1992	664	HgNV_030	QLI62398.1	Dikerogammarus haemobaphes nudivirus	7.92e-59	MobiDBLite;mobidb-lite;consensus disorder prediction;106;131;-;T;04-07-2020	MobiDBLite;mobidb-lite;consensus disorder prediction;60;79;-;T;04-07-2020	MobiDBLite;mobidb-lite;consensus disorder prediction;107;121;-;T;04-07-2020
CcNV	CcNV_038	51546	52316	+	771	257	DhNV_036	QLI62397.1	Dikerogammarus haemobaphes nudivirus	2.63e-06
CcNV	CcNV_039	52382	53083	+	702	234
CcNV	CcNV_040	53107	53847	+	741	247	HgNV_033	QLI62395.1	Dikerogammarus haemobaphes nudivirus	1.19e-31
CcNV	CcNV_041	53962	54891	+	930	310	hypothetical protein	ABX44696.1	Penaeus monodon nucleopolyhedrovirus	9.32e-19
CcNV	CcNV_042	54922	56667	+	1746	582	KN57_gp048	QLI62392.1	Dikerogammarus haemobaphes nudivirus	6.76e-74	SUPERFAMILY;SSF56091;;249;434;1.04E-6;T;04-07-2020
CcNV	CcNV_043	56737	58020	+	1284	428	uncharacterized protein LOC113826353	XP_027235023.1	Penaeus vannamei	4.62e-46	PANTHER;PTHR38566;;42;365;3.1E-24;T;04-07-2020
CcNV	CcNV_044	58774	59850	+	1077	359
CcNV	CcNV_045	59923	61056	+	1134	378	uncharacterized protein LOC113804945 isoform X1	XP_027211662.1	Penaeus vannamei	6.34e-05
CcNV	CcNV_046	60983	61204	-	222	74
CcNV	CcNV_047	61297	62304	+	1008	336
CcNV	CcNV_048	62323	63135	+	813	271
CcNV	CcNV_049	63152	66742	+	3591	1197					SMART;SM00647;;1108;1177;2.2E-4;T;04-07-2020;IPR002867;IBR domain	SUPERFAMILY;SSF57850;;1117;1173;3.18E-5;T;04-07-2020	Pfam;PF01485;IBR domain, a half RING-finger domain;1115;1163;1.0E-6;T;04-07-2020;IPR002867;IBR domain
CcNV	CcNV_050	66844	70668	+	3825	1275					Gene3D;G3DSA:3.40.50.410;;19;166;4.8E-5;T;04-07-2020;IPR036465;von Willebrand factor A-like domain superfamily	SUPERFAMILY;SSF53300;;77;190;4.96E-9;T;04-07-2020;IPR036465;von Willebrand factor A-like domain superfamily	SUPERFAMILY;SSF57850;;1137;1182;7.77E-7;T;04-07-2020	CDD;cd00198;vWFA;77;188;4.21535E-7;T;04-07-2020
CcNV	CcNV_051	70945	71277	-	333	111
CcNV	CcNV_052	71252	71461	+	210	70	Ac92	QLI62411.1	Dikerogammarus haemobaphes nudivirus	1.5e-11
CcNV	CcNV_053	71517	71873	+	357	119					Pfam;PF11792;Baculoviridae late expression factor 5 C-terminal domain;82;113;8.5E-7;T;04-07-2020;IPR021758;Baculoviridae late expression factor 5, C-terminal
CcNV	CcNV_054	72349	72531	+	183	61	hypothetical protein PmNV_053	YP_009051891.1	Penaeus monodon nudivirus	8.52e-11
CcNV	CcNV_055	72528	73169	+	642	214	hypothetical protein, partial	ABX44701.1	Penaeus monodon nucleopolyhedrovirus	0.000104
CcNV	CcNV_056	73166	74092	+	927	309	Integrase	QLI62415.1	Dikerogammarus haemobaphes nudivirus	2.3e-79	PANTHER;PTHR30349;;104;274;9.9E-16;T;04-07-2020	SUPERFAMILY;SSF56349;;93;269;3.24E-20;T;04-07-2020;IPR011010;DNA breaking-rejoining enzyme, catalytic core	Gene3D;G3DSA:1.10.443.10;;102;290;2.8E-19;T;04-07-2020;IPR013762;Integrase-like, catalytic domain superfamily	Pfam;PF00589;Phage integrase family;104;263;2.9E-13;T;04-07-2020;IPR002104;Integrase, catalytic domain
CcNV	CcNV_057	74169	78131	+	3963	1321	hypothetical protein KM727_gp62	YP_010087702.1	Homarus gammarus nudivirus	1.3e-10	Pfam;PF01485;IBR domain, a half RING-finger domain;1190;1239;7.9E-7;T;04-07-2020;IPR002867;IBR domain	SUPERFAMILY;SSF57850;;1191;1239;1.77E-10;T;04-07-2020	PANTHER;PTHR11685;;905;1239;4.2E-13;T;04-07-2020;IPR031127;E3 ubiquitin ligase RBR family	PANTHER;PTHR11685:SF217;;905;1239;4.2E-13;T;04-07-2020	Gene3D;G3DSA:1.20.120.1750;;1184;1250;7.5E-8;T;04-07-2020
CcNV	CcNV_058	78592	79830	+	1239	413	non-structural protein 1	QGX07563.1	Penaeus monodon metallodensovirus	8.45e-05	SUPERFAMILY;SSF52540;;139;285;1.06E-10;T;04-07-2020;IPR027417;P-loop containing nucleoside triphosphate hydrolase	Gene3D;G3DSA:3.40.50.300;;130;298;1.8E-16;T;04-07-2020
CcNV	CcNV_059	80670	81551	+	882	294	VLF-1	QLI62416.1	Dikerogammarus haemobaphes nudivirus	7.5e-44	Pfam;PF00589;Phage integrase family;136;279;2.0E-7;T;04-07-2020;IPR002104;Integrase, catalytic domain	Gene3D;G3DSA:1.10.443.10;;118;284;3.0E-8;T;04-07-2020;IPR013762;Integrase-like, catalytic domain superfamily	SUPERFAMILY;SSF56349;;134;278;8.54E-8;T;04-07-2020;IPR011010;DNA breaking-rejoining enzyme, catalytic core
CcNV	CcNV_060	81546	83069	-	1524	508	LEF-9	QLI62417.1	Dikerogammarus haemobaphes nudivirus	3.12e-173	SUPERFAMILY;SSF64484;;179;396;3.89E-8;T;04-07-2020	Gene3D;G3DSA:2.40.40.20;;161;274;5.0E-7;T;04-07-2020
CcNV	CcNV_061	83137	84054	+	918	306	38K protein	YP_009051897.1	Penaeus monodon nudivirus	3.68e-30
CcNV	CcNV_062	84031	84408	-	378	126
CcNV	CcNV_063	84420	85166	+	747	249	HgNV_049	QLI62423.1	Dikerogammarus haemobaphes nudivirus	9.05e-37
CcNV	CcNV_064	85212	85556	+	345	115
CcNV	CcNV_065	85560	85988	-	429	143					MobiDBLite;mobidb-lite;consensus disorder prediction;124;142;-;T;04-07-2020	MobiDBLite;mobidb-lite;consensus disorder prediction;98;142;-;T;04-07-2020
CcNV	CcNV_066	86110	86490	-	381	127					MobiDBLite;mobidb-lite;consensus disorder prediction;103;126;-;T;04-07-2020	MobiDBLite;mobidb-lite;consensus disorder prediction;111;126;-;T;04-07-2020
CcNV	CcNV_067	86589	87866	+	1278	426	KN57gp_066	QLI62428.1	Dikerogammarus haemobaphes nudivirus	6.54e-27
CcNV	CcNV_068	87891	89111	+	1221	407
CcNV	CcNV_069	89326	89904	-	579	193
CcNV	CcNV_070	90070	93882	+	3813	1271					MobiDBLite;mobidb-lite;consensus disorder prediction;763;858;-;T;04-07-2020	MobiDBLite;mobidb-lite;consensus disorder prediction;584;599;-;T;04-07-2020	MobiDBLite;mobidb-lite;consensus disorder prediction;582;706;-;T;04-07-2020	MobiDBLite;mobidb-lite;consensus disorder prediction;614;706;-;T;04-07-2020	MobiDBLite;mobidb-lite;consensus disorder prediction;729;883;-;T;04-07-2020	MobiDBLite;mobidb-lite;consensus disorder prediction;463;477;-;T;04-07-2020	MobiDBLite;mobidb-lite;consensus disorder prediction;297;364;-;T;04-07-2020	MobiDBLite;mobidb-lite;consensus disorder prediction;305;323;-;T;04-07-2020	MobiDBLite;mobidb-lite;consensus disorder prediction;481;530;-;T;04-07-2020	MobiDBLite;mobidb-lite;consensus disorder prediction;324;364;-;T;04-07-2020	MobiDBLite;mobidb-lite;consensus disorder prediction;433;530;-;T;04-07-2020	MobiDBLite;mobidb-lite;consensus disorder prediction;1150;1169;-;T;04-07-2020	MobiDBLite;mobidb-lite;consensus disorder prediction;433;449;-;T;04-07-2020	MobiDBLite;mobidb-lite;consensus disorder prediction;999;1107;-;T;04-07-2020
CcNV	CcNV_071	93921	94484	-	564	188	KN57gp_068	QLI62436.1	Dikerogammarus haemobaphes nudivirus	1.14e-05
CcNV	CcNV_072	94498	95367	-	870	290	KN57gp_069	QLI62435.1	Dikerogammarus haemobaphes nudivirus	8.63e-31
CcNV	CcNV_073	95355	95990	-	636	212	KN57gp_070	QLI62434.1	Dikerogammarus haemobaphes nudivirus	1.11e-24
CcNV	CcNV_074	95996	97999	-	2004	668	P74	YP_010087703.1	Homarus gammarus nudivirus	8.83e-159	Pfam;PF08404;Baculoviridae P74 N-terminal;4;273;3.7E-31;T;04-07-2020;IPR013613;Baculoviridae p74 N-terminal	Pfam;PF04583;Baculoviridae p74 conserved region;372;564;1.3E-37;T;04-07-2020;IPR007663;Baculoviridae p74
CcNV	CcNV_075	98378	99340	+	963	321					MobiDBLite;mobidb-lite;consensus disorder prediction;195;212;-;T;04-07-2020	MobiDBLite;mobidb-lite;consensus disorder prediction;192;212;-;T;04-07-2020	Coils;Coil;;193;213;-;T;04-07-2020
CcNV	CcNV_076	99315	100034	-	720	240	HgNV_068	QLI62449.1	Dikerogammarus haemobaphes nudivirus	3.55e-25	Gene3D;G3DSA:3.30.420.10;;57;237;2.3E-11;T;04-07-2020;IPR036397;Ribonuclease H superfamily	SUPERFAMILY;SSF53098;;57;231;2.02E-12;T;04-07-2020;IPR012337;Ribonuclease H-like superfamily
CcNV	CcNV_077	100025	102127	+	2103	701	Helicase 2	QLI62448.1	Dikerogammarus haemobaphes nudivirus	8.02e-79	Pfam;PF13604;AAA domain;168;344;6.7E-11;T;04-07-2020	Gene3D;G3DSA:3.40.50.300;;125;347;1.1E-9;T;04-07-2020	SUPERFAMILY;SSF52540;;47;322;5.84E-12;T;04-07-2020;IPR027417;P-loop containing nucleoside triphosphate hydrolase	SUPERFAMILY;SSF52540;;292;574;4.78E-11;T;04-07-2020;IPR027417;P-loop containing nucleoside triphosphate hydrolase
CcNV	CcNV_078	102130	103560	+	1431	477
CcNV	CcNV_079	103617	104579	+	963	321	DhNV_085	QLI62446.1	Dikerogammarus haemobaphes nudivirus	1.97e-15
CcNV	CcNV_080	104623	105300	+	678	226
CcNV	CcNV_081	105322	108495	-	3174	1058					MobiDBLite;mobidb-lite;consensus disorder prediction;808;827;-;T;04-07-2020	MobiDBLite;mobidb-lite;consensus disorder prediction;738;759;-;T;04-07-2020	MobiDBLite;mobidb-lite;consensus disorder prediction;961;1057;-;T;04-07-2020	MobiDBLite;mobidb-lite;consensus disorder prediction;653;701;-;T;04-07-2020	MobiDBLite;mobidb-lite;consensus disorder prediction;620;652;-;T;04-07-2020	MobiDBLite;mobidb-lite;consensus disorder prediction;539;563;-;T;04-07-2020	MobiDBLite;mobidb-lite;consensus disorder prediction;702;716;-;T;04-07-2020	Coils;Coil;;101;124;-;T;04-07-2020	MobiDBLite;mobidb-lite;consensus disorder prediction;987;1009;-;T;04-07-2020	MobiDBLite;mobidb-lite;consensus disorder prediction;620;835;-;T;04-07-2020	Coils;Coil;;946;966;-;T;04-07-2020	MobiDBLite;mobidb-lite;consensus disorder prediction;1019;1036;-;T;04-07-2020	MobiDBLite;mobidb-lite;consensus disorder prediction;768;797;-;T;04-07-2020
CcNV	CcNV_082	108501	108920	-	420	140	HgNV_075	QLI62443.1	Dikerogammarus haemobaphes nudivirus	4.79e-10
CcNV	CcNV_083	108991	109458	+	468	156	Ac81	QLI62442.1	Dikerogammarus haemobaphes nudivirus	8.71e-36	Pfam;PF05820;Baculoviridae AC81;5;150;4.5E-13;T;04-07-2020;IPR008563;Protein AC81, baculovirus
CcNV	CcNV_084	109506	111398	+	1893	631	hypothetical protein PmNV_087	YP_009051925.1	Penaeus monodon nudivirus	1.46e-28
CcNV	CcNV_085	111385	111831	+	447	149	Ac68-like protein	YP_010087718.1	Homarus gammarus nudivirus	4.56e-28
CcNV	CcNV_086	111842	113356	-	1515	505	DhNV_068	QLI62429.1	Dikerogammarus haemobaphes nudivirus	1.43e-61	Coils;Coil;;473;493;-;T;04-07-2020
CcNV	CcNV_087	113499	114260	+	762	254	VLF-1	QLI62430.1	Dikerogammarus haemobaphes nudivirus	1.06e-32
CcNV	CcNV_088	114264	115541	-	1278	426
CcNV	CcNV_089	115658	117484	-	1827	609	Helicase 2	QLI62451.1	Dikerogammarus haemobaphes nudivirus	8.78e-111	SUPERFAMILY;SSF52540;;81;281;5.15E-13;T;04-07-2020;IPR027417;P-loop containing nucleoside triphosphate hydrolase	Pfam;PF13604;AAA domain;83;292;8.7E-10;T;04-07-2020	Gene3D;G3DSA:3.40.50.300;;55;294;1.0E-12;T;04-07-2020
CcNV	CcNV_090	117522	118901	-	1380	460	LEF-4	QLI62453.1	Dikerogammarus haemobaphes nudivirus	1.68e-72
CcNV	CcNV_091	118976	119311	-	336	112
CcNV	CcNV_092	119355	120035	-	681	227	PIF-3	YP_010087723.1	Homarus gammarus nudivirus	5.43e-35	Pfam;PF05006;Per os infectivity factor 3;80;197;5.0E-14;T;04-07-2020;IPR007703;Per os infectivity factor 3
CcNV	CcNV_093	120035	123916	-	3882	1294	Helicase	QLI62456.1	Dikerogammarus haemobaphes nudivirus	4.62e-202	PANTHER;PTHR35372;;921;1070;1.1E-12;T;04-07-2020	Gene3D;G3DSA:3.40.50.300;;908;1073;1.0E-5;T;04-07-2020	ProSiteProfiles;PS51206;Superfamily 3 helicase of DNA viruses domain profile.;905;1080;11.203;T;04-07-2020;IPR014015;Helicase, superfamily 3, DNA virus	SUPERFAMILY;SSF52540;;898;1074;1.1E-10;T;04-07-2020;IPR027417;P-loop containing nucleoside triphosphate hydrolase
CcNV	CcNV_094	123918	124592	+	675	225	ODV-E28	QLI62457.1	Dikerogammarus haemobaphes nudivirus	2.03e-53	ProDom;PD013043;PEPTIDE ACMNPV ORF97 ORF96 SIMILAR P143-LEF5 HOMOLOG ORF83 PXORF71 ORF-88;39;164;0.004;T;04-07-2020;IPR006883;Per os infectivity factor 4	Pfam;PF04798;Baculovirus 19 kDa protein conserved region;32;166;9.1E-9;T;04-07-2020;IPR006883;Per os infectivity factor 4
CcNV	CcNV_095	124681	125151	+	471	157
CcNV	CcNV_096	125168	125998	-	831	277
CcNV	CcNV_097	126024	126755	-	732	244	KN57gp_097	QLI62459.1	Dikerogammarus haemobaphes nudivirus	4.36e-20
CcNV	CcNV_098	126754	127662	+	909	303	Esterase	QLI62460.1	Dikerogammarus haemobaphes nudivirus	5.74e-87	SUPERFAMILY;SSF53474;;73;299;7.19E-6;T;04-07-2020;IPR029058;Alpha/Beta hydrolase fold	Gene3D;G3DSA:3.40.50.1820;;47;302;5.7E-6;T;04-07-2020;IPR029058;Alpha/Beta hydrolase fold
CcNV	CcNV_099	127679	128800	-	1122	374	KN57gp_099	QLI62461.1	Dikerogammarus haemobaphes nudivirus	1.54e-27	Coils;Coil;;164;189;-;T;04-07-2020
CcNV	CcNV_100	128897	129250	+	354	118
CcNV	CcNV_101	128905	129216	-	312	104	11K	QLI62462.1	Dikerogammarus haemobaphes nudivirus	1.12e-18
CcNV	CcNV_102	129348	129707	-	360	120
CcNV	CcNV_103	129688	130482	+	795	265	KN57gp_102	QLI62464.1	Dikerogammarus haemobaphes nudivirus	8.55e-39
CcNV	CcNV_104	130530	131210	-	681	227	KN57gp_107	QLI62465.1	Dikerogammarus haemobaphes nudivirus	1.85e-45
CcNV	CcNV_105	131513	131980	+	468	156
CcNV	CcNV_106	72007	72231	+	225	75
