# Supplementary material for: Identification and Full Characterisation of Two Novel Crustacean Infecting Members of the Family Nudiviridae Provides Support for Two Subfamilies
Source: Viruses. 2021 Aug 26;13(9):1694. doi: 10.3390/v13091694 (PMC8472649; doi:10.3390/v13091694)
Supplement: Supplementary file 1 [file viruses-13-01694-s001.zip › Bateman et al - Table S2.xlsx]

## Sheet: CmNV_annotations
Table S2. Full annotation table for CmNV, detailing the position of predicted gene sequences and their annotations based on blastp similarity searches (best hit; P < 0.001; NCBI nr protein database) and InterProScan results.
Genome	Gene ID (ORF)	Gene start position	Gene end position	Strand	Nucleotide length (nt)	Protein length (amino acids)	Best hit (Description)	Best hit (NCBI Accession Number)	Best hit (Species)	Best hit (E-value)	InterProScan results
CmNV	CmNV_001	1	3200		3198	1066	DNA polymerase	YP_010087641.1	Homarus gammarus nudivirus	0	SUPERFAMILY;SSF53098;;113;443;5.49E-27;T;04-07-2020;IPR012337;Ribonuclease H-like superfamily	PANTHER;PTHR10322;;96;879;6.5E-20;T;04-07-2020	SUPERFAMILY;SSF56672;;507;1029;2.03E-32;T;04-07-2020	Gene3D;G3DSA:3.30.420.10;;191;428;3.8E-20;T;04-07-2020;IPR036397;Ribonuclease H superfamily	Gene3D;G3DSA:3.90.1600.30;;808;878;4.2E-14;T;04-07-2020	Gene3D;G3DSA:3.90.1600.10;;761;807;4.2E-14;T;04-07-2020;IPR023211;DNA polymerase, palm domain superfamily	SMART;SM00486;;187;836;2.9E-21;T;04-07-2020;IPR006172;DNA-directed DNA polymerase, family B	Pfam;PF00136;DNA polymerase family B;766;911;9.3E-10;T;04-07-2020;IPR006134;DNA-directed DNA polymerase, family B, multifunctional domain
CmNV	CmNV_002	3264	4663	+	1398	466	methyltransferase	YP_010087642.1	Homarus gammarus nudivirus	1.12e-103	PANTHER;PTHR16121;;152;438;4.5E-49;T;04-07-2020	Pfam;PF01728;FtsJ-like methyltransferase;178;373;1.3E-29;T;04-07-2020;IPR002877;Ribosomal RNA methyltransferase FtsJ domain	SUPERFAMILY;SSF53335;;178;373;7.62E-20;T;04-07-2020;IPR029063;S-adenosyl-L-methionine-dependent methyltransferase	Gene3D;G3DSA:3.40.50.12760;;81;461;3.1E-61;T;04-07-2020
CmNV	CmNV_003	4669	4880	-	210	70	hypothetical protein PmNV_007	YP_009051845.1	Penaeus monodon nudivirus	6.8e-22
CmNV	CmNV_004	4868	5535	-	666	222	Ac92-like protein	YP_010087644.1	Homarus gammarus nudivirus	4.69e-73	ProSiteProfiles;PS51324;ERV/ALR sulfhydryl oxidase domain profile.;102;202;13.628;T;04-07-2020;IPR017905;ERV/ALR sulfhydryl oxidase domain	Gene3D;G3DSA:1.20.120.310;;104;205;3.6E-8;T;04-07-2020;IPR036774;ERV/ALR sulfhydryl oxidase domain superfamily	SUPERFAMILY;SSF69000;;107;204;2.49E-11;T;04-07-2020;IPR036774;ERV/ALR sulfhydryl oxidase domain superfamily
CmNV	CmNV_005	5523	7579	-	2055	685	Vp91	YP_010087645.1	Homarus gammarus nudivirus	4.88e-207	Pfam;PF01607;Chitin binding Peritrophin-A domain;241;273;8.5E-5;T;04-07-2020;IPR002557;Chitin binding domain	ProSiteProfiles;PS50940;Chitin-binding type-2 domain profile.;217;277;8.738;T;04-07-2020;IPR002557;Chitin binding domain	SUPERFAMILY;SSF57625;;240;271;1.65E-5;T;04-07-2020;IPR036508;Chitin binding domain superfamily
CmNV	CmNV_006	7716	9013	+	1296	432	ODV-E56	YP_010087646.1	Homarus gammarus nudivirus	5.21e-158	MobiDBLite;mobidb-lite;consensus disorder prediction;401;432;-;T;04-07-2020	MobiDBLite;mobidb-lite;consensus disorder prediction;402;427;-;T;04-07-2020
CmNV	CmNV_007	9132	9526	+	393	131	hypothetical protein KM727_gp07	YP_010087647.1	Homarus gammarus nudivirus	1.9e-27	Coils;Coil;;101;121;-;T;04-07-2020
CmNV	CmNV_008	9537	10774	+	1236	412	P47	YP_010087648.1	Homarus gammarus nudivirus	4.44e-153
CmNV	CmNV_009	10793	11949	-	1155	385	Pif-2	YP_010087649.1	Homarus gammarus nudivirus	5.79e-183	Pfam;PF04631;Per os infectivity factor 2;26;327;4.8E-21;T;04-07-2020;IPR006725;Per os infectivity factor 2
CmNV	CmNV_010	11991	12712	-	720	240	HZV 115-like protein	YP_010087650.1	Homarus gammarus nudivirus	3.24e-34
CmNV	CmNV_011	12750	13996	-	1245	415	hypothetical protein KM727_gp11	YP_010087651.1	Homarus gammarus nudivirus	1.16e-85	MobiDBLite;mobidb-lite;consensus disorder prediction;1;29;-;T;04-07-2020	MobiDBLite;mobidb-lite;consensus disorder prediction;1;28;-;T;04-07-2020
CmNV	CmNV_012	14119	14495	+	375	125	hypothetical protein KM727_gp12	YP_010087652.1	Homarus gammarus nudivirus	3.84e-18
CmNV	CmNV_013	14469	15715	+	1245	415	hypothetical protein KM727_gp13	YP_010087653.1	Homarus gammarus nudivirus	9.23e-141	SUPERFAMILY;SSF88723;;1;181;3.27E-8;T;04-07-2020;IPR029060;PIN-like domain superfamily	Coils;Coil;;251;271;-;T;04-07-2020	Gene3D;G3DSA:3.40.50.1010;;7;295;7.0E-6;T;04-07-2020
CmNV	CmNV_014	15706	16145	+	438	146	hypothetical protein KM727_gp14	YP_010087654.1	Homarus gammarus nudivirus	4.75e-23
CmNV	CmNV_015	16174	17063	-	888	296	Vp39/31 k	YP_010087655.1	Homarus gammarus nudivirus	1.8e-75
CmNV	CmNV_016	17183	20256	+	3072	1024	LEF-8	YP_010087656.1	Homarus gammarus nudivirus	0	Gene3D;G3DSA:2.40.270.10;;841;995;3.8E-5;T;04-07-2020;IPR037033;DNA-directed RNA polymerase, subunit 2, hybrid-binding domain superfamily	ProSitePatterns;PS01166;RNA polymerases beta chain signature.;868;880;-;T;04-07-2020;IPR007121;RNA polymerase, beta subunit, conserved site	SUPERFAMILY;SSF64484;;693;923;4.58E-9;T;04-07-2020
CmNV	CmNV_017	20397	21742	+	1344	448	P51	YP_010087657.1	Homarus gammarus nudivirus	3.37e-111	MobiDBLite;mobidb-lite;consensus disorder prediction;397;448;-;T;04-07-2020
CmNV	CmNV_018	21993	25855	-	3861	1287	hypothetical protein KM727_gp18	YP_010087658.1	Homarus gammarus nudivirus	7.6e-202	Coils;Coil;;304;324;-;T;04-07-2020	MobiDBLite;mobidb-lite;consensus disorder prediction;352;432;-;T;04-07-2020	MobiDBLite;mobidb-lite;consensus disorder prediction;598;621;-;T;04-07-2020	MobiDBLite;mobidb-lite;consensus disorder prediction;653;674;-;T;04-07-2020	MobiDBLite;mobidb-lite;consensus disorder prediction;626;640;-;T;04-07-2020	MobiDBLite;mobidb-lite;consensus disorder prediction;529;691;-;T;04-07-2020	MobiDBLite;mobidb-lite;consensus disorder prediction;538;581;-;T;04-07-2020
CmNV	CmNV_019	26020	27005	-	984	328	hypothetical protein VICG_00212, partial	XP_007603665.1	Vittaforma corneae ATCC 50505	2.05e-09	SUPERFAMILY;SSF57850;;48;108;4.16E-16;T;04-07-2020	MobiDBLite;mobidb-lite;consensus disorder prediction;253;275;-;T;04-07-2020	ProSitePatterns;PS00518;Zinc finger RING-type signature.;77;86;-;T;04-07-2020;IPR017907;Zinc finger, RING-type, conserved site	MobiDBLite;mobidb-lite;consensus disorder prediction;128;148;-;T;04-07-2020	CDD;cd16449;RING-HC;59;101;4.75858E-11;T;04-07-2020	SMART;SM00184;;59;101;1.7E-5;T;04-07-2020;IPR001841;Zinc finger, RING-type	Gene3D;G3DSA:3.30.40.10;;12;138;7.2E-19;T;04-07-2020;IPR013083;Zinc finger, RING/FYVE/PHD-type	PANTHER;PTHR15898;;9;296;4.1E-16;T;04-07-2020	MobiDBLite;mobidb-lite;consensus disorder prediction;224;240;-;T;04-07-2020	MobiDBLite;mobidb-lite;consensus disorder prediction;214;240;-;T;04-07-2020	Pfam;PF13639;Ring finger domain;58;102;4.0E-9;T;04-07-2020;IPR001841;Zinc finger, RING-type	ProSiteProfiles;PS50089;Zinc finger RING-type profile.;59;102;13.684;T;04-07-2020;IPR001841;Zinc finger, RING-type
CmNV	CmNV_020	29001	29953	+	951	317
CmNV	CmNV_021	30175	31274	+	1098	366	serine/threonine protein kinase	YP_010087663.1	Homarus gammarus nudivirus	2.17e-28	ProSitePatterns;PS00107;Protein kinases ATP-binding region signature.;184;207;-;T;04-07-2020;IPR017441;Protein kinase, ATP binding site	ProSitePatterns;PS00108;Serine/Threonine protein kinases active-site signature.;289;301;-;T;04-07-2020;IPR008271;Serine/threonine-protein kinase, active site	CDD;cd00180;PKc;184;357;7.1367E-19;T;04-07-2020	PANTHER;PTHR24054;;137;316;3.2E-14;T;04-07-2020	SUPERFAMILY;SSF56112;;174;357;2.19E-28;T;04-07-2020;IPR011009;Protein kinase-like domain superfamily	Pfam;PF00069;Protein kinase domain;179;357;1.6E-17;T;04-07-2020;IPR000719;Protein kinase domain	ProSiteProfiles;PS50011;Protein kinase domain profile.;178;366;16.245;T;04-07-2020;IPR000719;Protein kinase domain	PANTHER;PTHR24054:SF0;;137;316;3.2E-14;T;04-07-2020	Gene3D;G3DSA:1.10.510.10;;155;358;5.1E-23;T;04-07-2020	SMART;SM00220;;178;366;3.7E-4;T;04-07-2020;IPR000719;Protein kinase domain
CmNV	CmNV_022	31337	31461	-	123	41
CmNV	CmNV_023	31567	31706	+	138	46
CmNV	CmNV_024	31838	32829	+	990	330	dihydroxy-acid dehydratase	YP_010087666.1	Homarus gammarus nudivirus	2.59e-10
CmNV	CmNV_025	32866	33068	-	201	67
CmNV	CmNV_026	33141	34036	+	894	298	guanosine monophosphate kinase	YP_010087667.1	Homarus gammarus nudivirus	9.74e-73	SUPERFAMILY;SSF52540;;62;240;6.41E-8;T;04-07-2020;IPR027417;P-loop containing nucleoside triphosphate hydrolase
CmNV	CmNV_027	34073	35664	+	1590	530	PIF-1	YP_010087668.1	Homarus gammarus nudivirus	5.4e-226	Pfam;PF05092;Per os infectivity;10;230;7.9E-17;T;04-07-2020;IPR007784;Per os infectivity factor
CmNV	CmNV_028	35695	36065	-	369	123	hypothetical protein PmNV_040	YP_009051878.1	Penaeus monodon nudivirus	1.31e-05
CmNV	CmNV_029	36056	38163	-	2106	702	hypothetical protein KM727_gp30	YP_010087670.1	Homarus gammarus nudivirus	7.32e-197	Coils;Coil;;51;71;-;T;04-07-2020	MobiDBLite;mobidb-lite;consensus disorder prediction;648;672;-;T;04-07-2020
CmNV	CmNV_030	38180	38934	+	753	251	hypothetical protein KM727_gp31	YP_010087671.1	Homarus gammarus nudivirus	9.48e-58
CmNV	CmNV_031	39020	39714	+	693	231	hypothetical protein KM727_gp32	YP_010087672.1	Homarus gammarus nudivirus	2.27e-32
CmNV	CmNV_032	39705	40444	+	738	246	PmV-like protein	YP_010087673.1	Homarus gammarus nudivirus	1.44e-79
CmNV	CmNV_033	40531	41633	+	1101	367	p-loop NTPase	YP_010087674.1	Homarus gammarus nudivirus	7.56e-92	SUPERFAMILY;SSF52540;;189;309;6.98E-6;T;04-07-2020;IPR027417;P-loop containing nucleoside triphosphate hydrolase
CmNV	CmNV_034	41687	42612	+	924	308	hypothetical protein KM727_gp35	YP_010087675.1	Homarus gammarus nudivirus	2.07e-90
CmNV	CmNV_035	42619	44375	+	1755	585	hypothetical protein KM727_gp36	YP_010087676.1	Homarus gammarus nudivirus	6.03e-159	SUPERFAMILY;SSF56091;;266;442;2.59E-9;T;04-07-2020	Gene3D;G3DSA:3.30.470.30;;249;444;3.8E-6;T;04-07-2020
CmNV	CmNV_036	44330	44643	-	312	104	hypothetical protein KM727_gp37	YP_010087677.1	Homarus gammarus nudivirus	1.6e-07
CmNV	CmNV_037	44618	44826	+	207	69	hypothetical protein PmNV_051	YP_009051889.1	Penaeus monodon nudivirus	2.6e-12
CmNV	CmNV_038	44847	45364	+	516	172	hypothetical protein KM727_gp39	YP_010087679.1	Homarus gammarus nudivirus	7.26e-28	Pfam;PF01096;Transcription factor S-II (TFIIS);149;167;6.9E-5;T;04-07-2020;IPR001222;Zinc finger, TFIIS-type	MobiDBLite;mobidb-lite;consensus disorder prediction;13;53;-;T;04-07-2020	MobiDBLite;mobidb-lite;consensus disorder prediction;1;70;-;T;04-07-2020
CmNV	CmNV_039	46080	46729	+	648	216	hypothetical protein KM727_gp41	YP_010087681.1	Homarus gammarus nudivirus	5.63e-39
CmNV	CmNV_040	46737	47650	+	912	304	integrase	YP_010087682.1	Homarus gammarus nudivirus	2.28e-125	Gene3D;G3DSA:1.10.443.10;;96;291;1.8E-17;T;04-07-2020;IPR013762;Integrase-like, catalytic domain superfamily	SUPERFAMILY;SSF56349;;105;276;1.71E-20;T;04-07-2020;IPR011010;DNA breaking-rejoining enzyme, catalytic core	Pfam;PF00589;Phage integrase family;107;275;1.1E-14;T;04-07-2020;IPR002104;Integrase, catalytic domain	CDD;cd00397;DNA BRE C;108;272;1.21834E-12;T;04-07-2020
CmNV	CmNV_041	47682	48532	+	849	283	VLF-1	YP_010087683.1	Homarus gammarus nudivirus	1.01e-94	SUPERFAMILY;SSF56349;;29;265;5.89E-10;T;04-07-2020;IPR011010;DNA breaking-rejoining enzyme, catalytic core	Gene3D;G3DSA:1.10.443.10;;113;276;1.8E-9;T;04-07-2020;IPR013762;Integrase-like, catalytic domain superfamily
CmNV	CmNV_042	48543	48910	-	366	122
CmNV	CmNV_043	48980	50133	-	1152	384	hypothetical protein KM727_gp94	YP_010087734.1	Homarus gammarus nudivirus	1.79e-06
CmNV	CmNV_044	50276	51675	-	1398	466
CmNV	CmNV_045	52559	52812	-	252	84
CmNV	CmNV_046	52816	54416	-	1599	533	LEF-9	YP_010087686.1	Homarus gammarus nudivirus	4.38e-251	SUPERFAMILY;SSF64484;;123;425;3.2E-8;T;04-07-2020	Gene3D;G3DSA:2.40.40.20;;185;300;2.7E-6;T;04-07-2020
CmNV	CmNV_047	54427	55265	+	837	279	38K protein	YP_010087687.1	Homarus gammarus nudivirus	6.02e-71	Pfam;PF03031;NLI interacting factor-like phosphatase;136;267;5.9E-8;T;04-07-2020;IPR004274;FCP1 homology domain
CmNV	CmNV_048	55271	55533	-	261	87	hypothetical protein KM727_gp48	YP_010087688.1	Homarus gammarus nudivirus	4.29e-19
CmNV	CmNV_049	55538	56244	+	705	235	hypothetical protein KM727_gp49	YP_010087689.1	Homarus gammarus nudivirus	3.12e-84
CmNV	CmNV_050	56229	56626	+	396	132	hypothetical protein KM727_gp50	YP_010087690.1	Homarus gammarus nudivirus	4.46e-23
CmNV	CmNV_051	56625	56974	-	348	116	hypothetical protein PmNV_063	YP_009051901.1	Penaeus monodon nudivirus	9.18e-08
CmNV	CmNV_052	57089	57429	-	339	113					MobiDBLite;mobidb-lite;consensus disorder prediction;79;113;-;T;04-07-2020	MobiDBLite;mobidb-lite;consensus disorder prediction;65;113;-;T;04-07-2020
CmNV	CmNV_053	57473	58803	-	1329	443	p-loop NTPase	YP_010087693.1	Homarus gammarus nudivirus	9.27e-131
CmNV	CmNV_054	58872	60178	+	1305	435	hypothetical protein KM727_gp54	YP_010087694.1	Homarus gammarus nudivirus	9.53e-98	MobiDBLite;mobidb-lite;consensus disorder prediction;57;76;-;T;04-07-2020	MobiDBLite;mobidb-lite;consensus disorder prediction;1;35;-;T;04-07-2020	MobiDBLite;mobidb-lite;consensus disorder prediction;16;32;-;T;04-07-2020	Coils;Coil;;67;87;-;T;04-07-2020
CmNV	CmNV_055	60317	60600	+	282	94
CmNV	CmNV_056	61344	63214	+	1869	623	ODV-E66	YP_009051874.1	Penaeus monodon nudivirus	9.37e-199	SUPERFAMILY;SSF48230;;139;259;6.59E-8;T;04-07-2020;IPR008929;Chondroitin AC/alginate lyase	Gene3D;G3DSA:1.50.10.100;;119;379;1.0E-43;T;04-07-2020;IPR008929;Chondroitin AC/alginate lyase
CmNV	CmNV_057	63746	64575	-	828	276	BIR repeat	KAF2348127.1	Trinorchestia longiramus	1.33e-30	CDD;cd00022;BIR;33;99;3.6535E-25;T;04-07-2020;IPR001370;BIR repeat	ProSiteProfiles;PS50143;BIR repeat profile.;33;98;18.84;T;04-07-2020;IPR001370;BIR repeat	SMART;SM00238;;28;99;1.3E-28;T;04-07-2020;IPR001370;BIR repeat	SMART;SM00238;;135;204;4.7E-10;T;04-07-2020;IPR001370;BIR repeat	SUPERFAMILY;SSF57924;;27;102;7.72E-25;T;04-07-2020	Gene3D;G3DSA:1.10.1170.10;;6;120;2.4E-26;T;04-07-2020	Gene3D;G3DSA:1.10.1170.10;;126;224;8.9E-16;T;04-07-2020	Pfam;PF00653;Inhibitor of Apoptosis domain;147;201;1.1E-10;T;04-07-2020;IPR001370;BIR repeat	Pfam;PF00653;Inhibitor of Apoptosis domain;33;98;8.3E-20;T;04-07-2020;IPR001370;BIR repeat	SUPERFAMILY;SSF57924;;131;210;4.84E-19;T;04-07-2020	PANTHER;PTHR10044:SF115;;26;244;3.0E-31;T;04-07-2020	PANTHER;PTHR10044;;26;244;3.0E-31;T;04-07-2020	ProSiteProfiles;PS50143;BIR repeat profile.;140;203;14.006;T;04-07-2020;IPR001370;BIR repeat
CmNV	CmNV_058	65340	65920	-	579	193	hypothetical protein PmNV_067	YP_009051905.1	Penaeus monodon nudivirus	1.21e-21
CmNV	CmNV_059	66051	66622	-	570	190	hypothetical protein KM727_gp58	YP_010087698.1	Homarus gammarus nudivirus	5.91e-24
CmNV	CmNV_060	66657	67597	-	939	313	hypothetical protein KM727_gp59	YP_010087699.1	Homarus gammarus nudivirus	2.54e-104	MobiDBLite;mobidb-lite;consensus disorder prediction;1;21;-;T;04-07-2020
CmNV	CmNV_061	67580	68187	-	606	202	hypothetical protein KM727_gp60	YP_010087700.1	Homarus gammarus nudivirus	5.82e-49
CmNV	CmNV_062	68259	69631	-	1371	457	hypothetical protein KM727_gp61	YP_010087701.1	Homarus gammarus nudivirus	1.56e-77
CmNV	CmNV_063	69724	71798	-	2073	691	P74	YP_010087703.1	Homarus gammarus nudivirus	2.97e-291	Pfam;PF04583;Baculoviridae p74 conserved region;397;595;1.2E-42;T;04-07-2020;IPR007663;Baculoviridae p74	Pfam;PF08404;Baculoviridae P74 N-terminal;6;283;1.0E-33;T;04-07-2020;IPR013613;Baculoviridae p74 N-terminal
CmNV	CmNV_064	71846	72693	+	846	282					MobiDBLite;mobidb-lite;consensus disorder prediction;59;74;-;T;04-07-2020	MobiDBLite;mobidb-lite;consensus disorder prediction;129;257;-;T;04-07-2020	MobiDBLite;mobidb-lite;consensus disorder prediction;213;233;-;T;04-07-2020	MobiDBLite;mobidb-lite;consensus disorder prediction;45;78;-;T;04-07-2020	MobiDBLite;mobidb-lite;consensus disorder prediction;243;257;-;T;04-07-2020	MobiDBLite;mobidb-lite;consensus disorder prediction;177;192;-;T;04-07-2020	MobiDBLite;mobidb-lite;consensus disorder prediction;129;176;-;T;04-07-2020	MobiDBLite;mobidb-lite;consensus disorder prediction;194;210;-;T;04-07-2020
CmNV	CmNV_065	72750	73375	+	624	208	hypothetical protein KM727_gp65	YP_010087705.1	Homarus gammarus nudivirus	6.17e-10
CmNV	CmNV_066	73336	75113	+	1776	592	helicase 2	YP_010087706.1	Homarus gammarus nudivirus	2.85e-221	SUPERFAMILY;SSF52540;;92;501;1.62E-15;T;04-07-2020;IPR027417;P-loop containing nucleoside triphosphate hydrolase	Gene3D;G3DSA:3.40.50.300;;91;275;5.8E-12;T;04-07-2020
CmNV	CmNV_067	75187	76055	+	867	289	hypothetical protein KM727_gp67	YP_010087707.1	Homarus gammarus nudivirus	7.12e-13
CmNV	CmNV_068	76061	76707	-	645	215	hypothetical protein KM727_gp68	YP_010087708.1	Homarus gammarus nudivirus	7.24e-50	SUPERFAMILY;SSF53098;;41;212;2.14E-8;T;04-07-2020;IPR012337;Ribonuclease H-like superfamily	Gene3D;G3DSA:3.30.420.10;;40;215;3.7E-9;T;04-07-2020;IPR036397;Ribonuclease H superfamily
CmNV	CmNV_069	76697	78657	+	1959	653	helicase 2	YP_010087709.1	Homarus gammarus nudivirus	1.35e-197	Pfam;PF13245;AAA domain;133;273;1.2E-5;T;04-07-2020	Gene3D;G3DSA:3.40.50.300;;76;317;1.6E-10;T;04-07-2020	SUPERFAMILY;SSF52540;;33;272;1.29E-13;T;04-07-2020;IPR027417;P-loop containing nucleoside triphosphate hydrolase
CmNV	CmNV_070	78639	84124	+	5484	1828	hypothetical protein KM727_gp70	YP_010087710.1	Homarus gammarus nudivirus	2.06e-40	Coils;Coil;;1637;1671;-;T;04-07-2020	PANTHER;PTHR24115;;314;833;7.6E-40;T;04-07-2020;IPR027640;Kinesin-like protein	Coils;Coil;;1514;1534;-;T;04-07-2020	Coils;Coil;;1734;1761;-;T;04-07-2020	PANTHER;PTHR24115;;834;992;7.6E-40;T;04-07-2020;IPR027640;Kinesin-like protein	PANTHER;PTHR24115;;991;1177;7.6E-40;T;04-07-2020;IPR027640;Kinesin-like protein	PANTHER;PTHR24115:SF217;;314;833;7.6E-40;T;04-07-2020	MobiDBLite;mobidb-lite;consensus disorder prediction;1789;1811;-;T;04-07-2020	Coils;Coil;;315;335;-;T;04-07-2020	Gene3D;G3DSA:1.20.5.1230;;1435;1600;9.3E-6;T;04-07-2020	SUPERFAMILY;SSF57997;;941;1171;7.85E-8;T;04-07-2020	Coils;Coil;;685;733;-;T;04-07-2020	ProSiteProfiles;PS50192;t-SNARE coiled-coil homology domain profile.;920;982;9.014;T;04-07-2020;IPR000727;Target SNARE coiled-coil homology domain	SUPERFAMILY;SSF57997;;671;882;2.88E-7;T;04-07-2020	MobiDBLite;mobidb-lite;consensus disorder prediction;1787;1828;-;T;04-07-2020	Coils;Coil;;1470;1497;-;T;04-07-2020	Coils;Coil;;468;495;-;T;04-07-2020	Coils;Coil;;504;524;-;T;04-07-2020	PANTHER;PTHR24115:SF217;;834;992;7.6E-40;T;04-07-2020	PANTHER;PTHR24115:SF217;;991;1177;7.6E-40;T;04-07-2020
CmNV	CmNV_071	84170	85047	+	876	292	hypothetical protein KM727_gp72	YP_010087712.1	Homarus gammarus nudivirus	2.98e-80	ProSiteProfiles;PS51257;Prokaryotic membrane lipoprotein lipid attachment site profile.;1;30;5.0;T;04-07-2020
CmNV	CmNV_072	85039	85598	+	558	186	hypothetical protein KM727_gp73	YP_010087713.1	Homarus gammarus nudivirus	2.07e-27
CmNV	CmNV_073	85616	87168	-	1551	517	hypothetical protein KM727_gp74	YP_010087714.1	Homarus gammarus nudivirus	3.27e-18	Coils;Coil;;68;88;-;T;04-07-2020	Coils;Coil;;142;162;-;T;04-07-2020
CmNV	CmNV_074	87163	87521	-	357	119	hypothetical protein KM727_gp75	YP_010087715.1	Homarus gammarus nudivirus	9.76e-28
CmNV	CmNV_075	87520	88037	+	516	172	Ac81-like protein	YP_010087716.1	Homarus gammarus nudivirus	1.72e-73	Pfam;PF05820;Baculoviridae AC81;15;162;3.0E-10;T;04-07-2020;IPR008563;Protein AC81, baculovirus
CmNV	CmNV_076	88025	89913	+	1887	629	hypothetical protein KM727_gp77	YP_010087717.1	Homarus gammarus nudivirus	2.29e-148
CmNV	CmNV_077	89921	90351	+	429	143	Ac68-like protein	YP_010087718.1	Homarus gammarus nudivirus	7.02e-53
CmNV	CmNV_078	90389	91647	-	1257	419	hypothetical protein KM727_gp79	YP_010087719.1	Homarus gammarus nudivirus	5.14e-85	Coils;Coil;;369;389;-;T;04-07-2020
CmNV	CmNV_079	91740	92467	+	726	242	VLF-1	YP_010087720.1	Homarus gammarus nudivirus	9.16e-72	SUPERFAMILY;SSF56349;;13;202;1.77E-5;T;04-07-2020;IPR011010;DNA breaking-rejoining enzyme, catalytic core
CmNV	CmNV_080	92474	93867	-	1392	464	LEF-4	YP_010087721.1	Homarus gammarus nudivirus	3.3e-155
CmNV	CmNV_081	93888	94300	-	411	137	hypothetical protein KM727_gp82	YP_010087722.1	Homarus gammarus nudivirus	3.36e-15
CmNV	CmNV_082	94298	95016	-	717	239	PIF-3	YP_010087723.1	Homarus gammarus nudivirus	4.16e-79	Pfam;PF05006;Per os infectivity factor 3;106;217;2.4E-14;T;04-07-2020;IPR007703;Per os infectivity factor 3
CmNV	CmNV_083	95017	98831	-	3813	1271	helicase	YP_010087724.1	Homarus gammarus nudivirus	0	Coils;Coil;;1150;1170;-;T;04-07-2020	Gene3D;G3DSA:3.40.50.300;;890;961;3.2E-5;T;04-07-2020	SUPERFAMILY;SSF52540;;898;1051;2.18E-8;T;04-07-2020;IPR027417;P-loop containing nucleoside triphosphate hydrolase
CmNV	CmNV_084	98830	99518	+	687	229	ODV-E28	YP_009051934.1	Penaeus monodon nudivirus	8.01e-70	ProDom;PD013043;PEPTIDE ACMNPV ORF97 ORF96 SIMILAR P143-LEF5 HOMOLOG ORF83 PXORF71 ORF-88;32;162;5.0E-4;T;04-07-2020;IPR006883;Per os infectivity factor 4	Pfam;PF04798;Baculovirus 19 kDa protein conserved region;48;165;7.9E-8;T;04-07-2020;IPR006883;Per os infectivity factor 4
CmNV	CmNV_085	99512	100257	-	744	248	hypothetical protein KM727_gp86	YP_010087726.1	Homarus gammarus nudivirus	3.55e-79
CmNV	CmNV_086	100256	101100	+	843	281	esterase	YP_010087727.1	Homarus gammarus nudivirus	2.62e-121	Gene3D;G3DSA:3.40.50.1820;;55;280;6.1E-14;T;04-07-2020;IPR029058;Alpha/Beta hydrolase fold	SUPERFAMILY;SSF53474;;47;262;7.65E-12;T;04-07-2020;IPR029058;Alpha/Beta hydrolase fold
CmNV	CmNV_087	101113	102344	-	1230	410	hypothetical protein KM727_gp88	YP_010087728.1	Homarus gammarus nudivirus	2.7e-52	MobiDBLite;mobidb-lite;consensus disorder prediction;337;375;-;T;04-07-2020
CmNV	CmNV_088	102446	102744	-	297	99	11K virion structural protein	YP_010087729.1	Homarus gammarus nudivirus	1.05e-32
CmNV	CmNV_089	102869	103191	-	321	107	hypothetical protein KM727_gp90	YP_010087730.1	Homarus gammarus nudivirus	2.43e-21
CmNV	CmNV_090	103184	103956	+	771	257	hypothetical protein KM727_gp91	YP_010087731.1	Homarus gammarus nudivirus	1.56e-78
CmNV	CmNV_091	104012	105081	+	1068	356	death-associated inhibitor of apoptosis 1	YP_010087732.1	Homarus gammarus nudivirus	9.12e-37	Gene3D;G3DSA:1.10.1170.10;;9;125;1.8E-7;T;04-07-2020	Gene3D;G3DSA:3.30.40.10;;294;356;4.8E-13;T;04-07-2020;IPR013083;Zinc finger, RING/FYVE/PHD-type	SUPERFAMILY;SSF57924;;26;102;4.84E-8;T;04-07-2020	Gene3D;G3DSA:1.10.1170.10;;137;240;3.7E-11;T;04-07-2020	SUPERFAMILY;SSF57924;;146;329;1.44E-15;T;04-07-2020	ProSiteProfiles;PS50143;BIR repeat profile.;154;220;9.666;T;04-07-2020;IPR001370;BIR repeat	ProSiteProfiles;PS50143;BIR repeat profile.;24;102;9.588;T;04-07-2020;IPR001370;BIR repeat	ProSiteProfiles;PS50089;Zinc finger RING-type profile.;307;344;9.701;T;04-07-2020;IPR001841;Zinc finger, RING-type	Pfam;PF13920;Zinc finger, C3HC4 type (RING finger);303;349;6.9E-11;T;04-07-2020	PANTHER;PTHR10044:SF110;;134;356;1.4E-22;T;04-07-2020	PANTHER;PTHR10044;;134;356;1.4E-22;T;04-07-2020	SMART;SM00238;;32;101;0.0061;T;04-07-2020;IPR001370;BIR repeat	SMART;SM00238;;149;221;5.8E-5;T;04-07-2020;IPR001370;BIR repeat
CmNV	CmNV_092	105794	106290	-	495	165
CmNV	CmNV_093	106479	106957	-	477	159					Coils;Coil;;37;57;-;T;04-07-2020
CmNV	CmNV_094	107140	108752	-	1611	537	polyhedrin, partial	AET06106.1	Penaeus monodon nucleopolyhedrovirus	4.12e-15
CmNV	CmNV_095	109297	110303	-	1005	335
CmNV	CmNV_096	111058	111419	+	360	120
CmNV	CmNV_097	112295	113013	-	717	239	hypothetical protein KM727_gp96	YP_010087736.1	Homarus gammarus nudivirus	1.81e-108
CmNV	CmNV_098	113157	113803	+	645	215	hypothetical protein KM727_gp97	YP_010087737.1	Homarus gammarus nudivirus	1.28e-51
CmNV	CmNV_099	45460	45651	+	192	64
