# Supplementary material for: Identification and Full Characterisation of Two Novel Crustacean Infecting Members of the Family Nudiviridae Provides Support for Two Subfamilies
Source: Viruses. 2021 Aug 26;13(9):1694. doi: 10.3390/v13091694 (PMC8472649; doi:10.3390/v13091694)
Supplement: Supplementary file 1 [file viruses-13-01694-s001.zip › Bateman et al - Table S3.xlsx]

## Sheet: Tandem repeats - CcNV
Table S3. Tandem repeats within the CcNV genome.
Genome	Repeat ID	Start position	End position	Total length (nt)	Overlapping ORF	Period Size	Copy Number	Consensus Size	Percent Matches	Percent Indels	Score	A	C	G	T	Entropy (0-2)
CcNV	TR_1	20670	20895	226	-	82	2.6	85	88	6	314	28	13	20	37	1.91	TGACGTCACAGAAAAATGATTTTGAAAACTTTTGCTGAGTCATTCGTGAAGTTAATTTTTGCCGAGGCATTCGTTGATAAGTTTG	TGACGTCACAGAAATATGATTTTGAAAACTTTTGCTGAGTCATTCGTCAAGTTAATTTTTGCTGAGTCATTCGTTAAATTTGTGACGTCACAGAAAAATGATTTTAAAAACTTTTGCTGAGTCATTCGTGAAGTTAATTTTTGCCGAGGCATTCGTTGAGTTCGTCAAGTTTGTGACGTCACAGAAAATTGATTTTGAAAACTATTGCTGAGTCATTCGTGAAGTT
CcNV	TR_2	20830	20949	120	-	55	2.2	55	93	3	206	29	13	21	35	1.91	TTCGTGAAGTTTGTGACGTCACAGAAATATGATTTTGAAAACTATTGCTGAGTCA	TTCGTCAAGTTTGTGACGTCACAGAAAATTGATTTTGAAAACTATTGCTGAGTCATTCGTGAAGTTTGTGACGTCACAGAAATATGATTTTGAAAACTTTTGCTGAGTCATTCGTGAAGT
CcNV	TR_3	25007	25090	84	18	44	1.9	44	97	0	159	51	10	9	28	1.68	AAAGATCAAAGAGAACTTAATTTTTAATACTTAAATCCAAGAAA	AAAGATCAAAGAGAACTTAATTTTTAATAGTTAAATCCAAGAAAAAAGATCAAAGAGAACTTAATTTTTAATACTTAAATCCAA
CcNV	TR_4	25298	25473	176	19	90	2	90	88	5	270	36	33	10	19	1.86	GTACTAGAACAACCCCCAACTTTAATAGAAGGAATAACCACACTACCACCACCAGTAACCGTCCTAGAAAATCCCATATTACCGCTACCC	GTACTAGAACAACCCCCAACTTTAATAGAAGGACTAACCACACCACCACCAGTAATCGTCCTAAATAATTCCATATTACCGCTACCCGTACTAGAACAACCCCCAACTTTAGTAGAAGGAATAACCACACTACCACCACCAGTAACCGTCCTAGAAAATCCCATTTTACCGCTACC
CcNV	TR_5	31992	32102	111	24	27	3.9	30	81	15	146	27	18	18	36	1.94	ATTTGGTACAGCAGTAGTATCATCATCTGT	ATTTGATACAGCAGTAGTATCATTATCTGTATTTGGTACAGCAGTATCATCATCTGTATTTGGTACAGCAGTAGCATCATCTGTATTTGGTACAGCAGTATCATCATCATC
CcNV	TR_6	32007	32099	93	24	27	3.4	27	95	0	168	26	18	18	36	1.94	AGTATCATCATCTGTATTTGGTACAGC	AGTATCATTATCTGTATTTGGTACAGCAGTATCATCATCTGTATTTGGTACAGCAGTAGCATCATCTGTATTTGGTACAGCAGTATCATCATC
CcNV	TR_7	33001	33316	316	24	15	21.9	14	75	12	134	3	18	34	43	1.66	TGCTGTTGCTGTTG	TGCTGTTGCGGTTGTTGGTATTGCTGTTGCTGGTATTGCTGTTGTTGCTGTTGTTGCTGCTGTTGCTGTTGCAGTTGCTGCTGTTGCTGCTGTTGCAGTTGCTGCTGTTGCTGCTGTTGCAGTTGCTGCTGTTGCAGTTGCTGCTGTTGCTGCTGTTGCAGTTGCTGCTGTTGCTGCTGTTGTAGTTGCTGCTGTTGCTGTTGCTGTTGCAGCTGCTGCTGTTGCTGTTGCGGCTGCTGCTGTTGCTGTTGCGGCTGCTGCTGTTGCTGTTGCTGTTGCTGGTATTGCTGCTGTTGCTGCTGTTGCTGTTGCTGTT
CcNV	TR_8	33021	33316	296	24	24	12	24	82	5	234	3	19	33	43	1.66	TTGCTGTTGCTGCTGTTGCTGTTG	TTGCTGTTGCTGGTATTGCTGTTGTTGCTGTTGTTGCTGCTGTTGCTGTTGCAGTTGCTGCTGTTGCTGCTGTTGCAGTTGCTGCTGTTGCTGCTGTTGCAGTTGCTGCTGTTGCAGTTGCTGCTGTTGCTGCTGTTGCAGTTGCTGCTGTTGCTGCTGTTGTAGTTGCTGCTGTTGCTGTTGCTGTTGCAGCTGCTGCTGTTGCTGTTGCGGCTGCTGCTGTTGCTGTTGCGGCTGCTGCTGTTGCTGTTGCTGTTGCTGGTATTGCTGCTGTTGCTGCTGTTGCTGTTGCTGTT
CcNV	TR_9	32987	33316	330	24	63	5	63	74	8	232	3	18	34	44	1.65	GTTGTTGCTGCTGTTGCTGTTGCAGTTGCTGGTATTGCTGTTGCTGGTGCTGCTGCTGTTGCT	GTTGTTGTGGCTGTTGCTGTTGCGGTTGTTGGTATTGCTGTTGCTGGTATTGCTGTTGTTGCTGTTGTTGCTGCTGTTGCTGTTGCAGTTGCTGCTGTTGCTGCTGTTGCAGTTGCTGCTGTTGCTGCTGTTGCAGTTGCTGCTGTTGCAGTTGCTGCTGTTGCTGCTGTTGCAGTTGCTGCTGTTGCTGCTGTTGTAGTTGCTGCTGTTGCTGTTGCTGTTGCAGCTGCTGCTGTTGCTGTTGCGGCTGCTGCTGTTGCTGTTGCGGCTGCTGCTGTTGCTGTTGCTGTTGCTGGTATTGCTGCTGTTGCTGCTGTTGCTGTTGCTGTT
CcNV	TR_10	33045	33316	272	24	39	6.8	39	77	8	190	2	19	33	43	1.66	TTGCTGCTGTTGCTGCTGTTGCTGTTGCTGTTGCTGGTA	TTGCTGTTGTTGCTGCTGTTGCTGTTGCAGTTGCTGCTGTTGCTGCTGTTGCAGTTGCTGCTGTTGCTGCTGTTGCAGTTGCTGCTGTTGCAGTTGCTGCTGTTGCTGCTGTTGCAGTTGCTGCTGTTGCTGCTGTTGTAGTTGCTGCTGTTGCTGTTGCTGTTGCAGCTGCTGCTGTTGCTGTTGCGGCTGCTGCTGTTGCTGTTGCGGCTGCTGCTGTTGCTGTTGCTGTTGCTGGTATTGCTGCTGTTGCTGCTGTTGCTGTTGCTGTT
CcNV	TR_11	36455	36532	78	27	41	1.9	41	94	0	138	21	8	29	39	1.84	TTTAACTGATAGTGGTTTCGTTGAAGTGGACGGCTATTAAT	TTTAACTGATAGTGGTTTCGTTGAAGTGGGCGGCTATTAATTTTAACTGATAGTGGTTTCGTTGAAGTGGATGGCTAT
CcNV	TR_12	36599	36776	178	27	42	4.2	42	89	1	250	25	16	23	35	1.95	GTTGAAGTGGATTAATATATGTCGCAACTGATTACCCGTCTC	GTTGAAGTGGCATAAAATATGTTGCAACTGATTACCCGTCTCGTTGAAGTGGAATAATATATGTCGCAACTGATTACCCGTTTCGTTGAAGTGGATTTATCTATGTTGCAACTGATTACCTGTTTCGTTGAAGTGGATTTATATATGTCGCAACTGATTACCCGTCTCGTTGAAGTGG
CcNV	TR_13	36616	36776	161	-	84	1.9	84	93	0	277	23	17	22	36	1.94	TATGTTGCAACTGATTACCCGTCTCGTTGAAGTGGAATAATATATGTCGCAACTGATTACCCGTCTCGTTGAAGTGGATTTATC	TATGTTGCAACTGATTACCCGTCTCGTTGAAGTGGAATAATATATGTCGCAACTGATTACCCGTTTCGTTGAAGTGGATTTATCTATGTTGCAACTGATTACCTGTTTCGTTGAAGTGGATTTATATATGTCGCAACTGATTACCCGTCTCGTTGAAGTGG
CcNV	TR_14	36987	37062	76	-	30	2.5	30	86	0	107	48	17	10	23	1.78	AACATATACTAACATAGGTGAACACATAAT	AACATATACTAACATAGGTGAACACATGCTAACATATACAAACATAGGTGAACATATAATAACATATGCTAACATA
CcNV	TR_15	37007	37083	77	-	40	1.9	40	84	5	102	50	18	6	24	1.7	AACACATGCTAACATATACAAACATAAATGAACATATAAT	AACACATGCTAACATATACAAACATAGGTGAACATATAATAACATATGCTAACATATACAAACTTACAATAACATAT
CcNV	TR_16	37342	37514	173	-	30	6.4	30	70	23	141	55	19	8	17	1.66	AACATATAGAAAATAATACGAACATACACC	AACATATAGAAAATAATACGAACATACACCAACATATAGAAACTTACACGAACATATAGAAAATAATACGAACATACACGAACATATAGAAAATAACACGAACATACACGAACATAATACGAACATACACTAACATATAGAAAATAATACGAACCTACACTAACATATAGAAA
CcNV	TR_17	37163	37490	328	-	146	2.2	142	80	11	358	57	15	8	18	1.63	AATACAACATACACTAACAATAGAAAATAATAACATAGAAAAAATAATACCAACATACACCAACATATAGAGAATAAAGAACATAGAAAGAAATAATACGAACATACACGAACATATAGAAAATAAGAACATACAGAAGCAT	AATACAAACATACACTAACATATAGAGAATAAATAACATAGAAAAAATAATACCAACATACACTAACATATAGAGAATAAATAACATAGAAAGAAATAATACGAACATACACTAACATATAGAAAATAATAACATATAGAAGGGGTATAATACATACATACACTAACATAGAAAATACTAACATATAGAAAATAATACGAACATACACCAACATATAGAAACTTACACGAACATATAGAAAATAATACGAACATACACGAACATATAGAAAATAACACGAACATACACGAACATAATACGAACATACACTAACATATAGAAAATAATA
CcNV	TR_18	37122	37488	367	-	50	7.4	49	83	9	365	57	15	7	19	1.62	ACACTAACATATAGAAAATAAACTAACATATAGAAAATAATACGAACAT	ACACTAATATATATAAACATAGACTAACATATACAATAAAAAATACAAACATACACTAACATATAGAGAATAAATAACATAGAAAAAATAATACCAACATACACTAACATATAGAGAATAAATAACATAGAAAGAAATAATACGAACATACACTAACATATAGAAAATAATAACATATAGAAGGGGTATAATACATACATACACTAACATAGAAAATACTAACATATAGAAAATAATACGAACATACACCAACATATAGAAACTTACACGAACATATAGAAAATAATACGAACATACACGAACATATAGAAAATAACACGAACATACACGAACATAATACGAACATACACTAACATATAGAAAATAA
CcNV	TR_19	37159	37495	337	-	51	6.9	50	83	10	333	57	16	8	18	1.63	AAAATAATACGAACATACACTAACATATAGAAAATAATACGAACATATAG	AAAAAATACAAACATACACTAACATATAGAGAATAAATAACATAGAAAAAATAATACCAACATACACTAACATATAGAGAATAAATAACATAGAAAGAAATAATACGAACATACACTAACATATAGAAAATAATAACATATAGAAGGGGTATAATACATACATACACTAACATAGAAAATACTAACATATAGAAAATAATACGAACATACACCAACATATAGAAACTTACACGAACATATAGAAAATAATACGAACATACACGAACATATAGAAAATAACACGAACATACACGAACATAATACGAACATACACTAACATATAGAAAATAATACGAAC
CcNV	TR_20	61040	61119	80	45/46	40	2	40	92	0	133	37	6	20	36	1.78	TAAAATATGTCGATATTGATAAACTATGTCGGGTAAATGT	TAAAATGTATCGATATTGATAAACTATGTCGGGTAAATGTTAAAATATGTCGATATTGATAAATTATGTCGGGTAAATGT
CcNV	TR_21	78125	78193	69	57	6	11.5	6	96	0	129	15	0	33	50	1.45	TGGTAT	TGGTATTGGTATTGGTATTGGTATTGGTATTGGTATTGGTATTGGTATTGGTATTGGTATTGTTATTGG
CcNV	TR_22	91044	91162	119	70	6	20.3	6	82	8	111	37	50	9	2	1.48	CACCAG	CACCAGCACCAGCACCAGCACCAGCACCACTACCAACACCAACACCAACACCATCAGTACCACCAGCACCACCACCAGCACCAGCACCAGCACCACCAGCACCAACACCAACACCAGCA
CcNV	TR_23	91042	91199	158	70	60	2.5	62	86	8	205	38	47	10	3	1.55	ACCACCAGCACCAACACCAGCACCAGCACCAGCACCACAGCACCAACACCAACACCAGCAGT	ACCACCAGCACCAGCACCAGCACCAGCACCACTACCAACACCAACACCAACACCATCAGTACCACCAGCACCACCACCAGCACCAGCACCAGCACCACCAGCACCAACACCAACACCAGCAGTACCAATAGCACTACAAACACCAGCACCAGCACCAG
CcNV	TR_24	91183	91240	58	70	30	1.9	30	96	0	107	34	41	15	8	1.78	ACCAGCACCAGCACCAGTACTACCAGCACT	ACCAGCACCAGCACCAGTAGTACCAGCACTACCAGCACCAGCACCAGTACTACCAGCA
CcNV	TR_25	91305	91398	94	70	36	2.6	36	96	0	170	28	30	20	20	1.97	TGCCAGTAGTACCAGTAGTACCCCAGTCACCAGTAT	TGCCAGTAGTACCAGTAGTACCCCAGTCACCAGTATTGCCAGTAGTACCAGTAGTACCCCAGTCACCAGTATCGCCAGAAGTACCAGTAGTACC
CcNV	TR_26	91930	92039	110	70	45	2.4	45	93	0	184	22	47	6	23	1.74	TCCTCAAACACCGCCTCCTCAGATACCTCAGATACCTCCTCCTCT	TCCTCAGACACCACCACCTCAGATACCTCAGATACCTCCTCCTCTTCCTCAAACACCGCCTCCTCAGATACCTCAGATACCTCCTCCTCTTCCTCAAACATCGCCTCCTC
CcNV	TR_27	92047	92156	110	70	27	4.3	27	83	13	142	23	46	8	21	1.78	ACCTCCTCAAACACCTCCACCTCAGGT	ACCTCCTCAAACACCTCCACCTCAGTTACCTCCTCAAACACCTCCACCTCAGGTACCTCCTCAGATACCTCAGGTACCTCCTCAGATACCTCCACCTCAGGTACCTCCTC
CcNV	TR_28	92065	92156	92	70	48	1.9	48	93	0	157	22	44	9	22	1.82	ACCTCAGGTACCTCCTCAAACACCTCCACCTCAGGTACCTCCTCAGAT	ACCTCAGTTACCTCCTCAAACACCTCCACCTCAGGTACCTCCTCAGATACCTCAGGTACCTCCTCAGATACCTCCACCTCAGGTACCTCCTC
CcNV	TR_29	92506	92661	156	70	21	8.3	21	67	23	105	5	53	15	25	1.62	TCCTCCTCCTGCCGGTGGTCC	TCCTCCTCCTCCCGGTGGTCCTCCTCCTCCTCCTCCACCACCTACTGCCGGTGGTCCTCCTCCTCCTCCTCCACCACCTCCTGCCGGTGGTCCTCCTCCTCCTCCACCTCCACCTCCTGCCGGTGGTCCTCCACCTCCTGCCGGTGGTCCTCCTCC
CcNV	TR_30	92510	92644	135	70	36	3.8	36	93	0	225	5	54	14	25	1.62	CCTCCTGCCGGTGGTCCTCCTCCTCCTCCTCCACCA	CCTCCTCCCGGTGGTCCTCCTCCTCCTCCTCCACCACCTACTGCCGGTGGTCCTCCTCCTCCTCCTCCACCACCTCCTGCCGGTGGTCCTCCTCCTCCTCCACCTCCACCTCCTGCCGGTGGTCCTCCACCTCCT
CcNV	TR_31	93628	93790	163	-	81	2	81	91	0	263	44	14	19	21	1.86	TAAGACCAAAGAAAAAGTAACCGATAACAAAATGTTAGAAATTGTGGATAAAGCTCTTTCGAAAACCAAAGATAATGAGGC	TAAGACCAAAGAAAAAGTAACCGATAACAAAATGTTAGACATTGTGGATAAAGCTCTTTTGCAAATCAAAGATAATGAGGCTAAGACCAAAGAAAAAGTACCCGATAACAAACTGTTAGAAATTGTGGATAAAGCTCTTTCGAAAACCAAAGATGATGAGGCT
CcNV	TR_32	106448	106594	147	81	42	3.4	42	86	12	206	3	19	34	43	1.67	TTGACCTTGGCTTGGATCTTGTCCTTGGTCTGGGTCTGGGTT	TTGACCTTGGCTTGGATCTTGTCCTTGGTCTGGGTCTGGGTTTTGACCTTGGCTTGGATCTTGTCCTTGGTCTGGGTCTGGGTTTTGTCCTTGGCTTGGGTCTGGATCTTGTCCTTGGCTTGGGTCTGGGTTTTGTCCTTGGCTTGG
CcNV	TR_33	106442	106596	155	81	48	3.4	47	85	12	214	3	19	33	43	1.67	TTGTCCTTGGCTTGGGTTGGATCTTGTCCTTGGTCTGGGTCTGGGTT	TTGTCCTTGACCTTGGCTTGGATCTTGTCCTTGGTCTGGGTCTGGGTTTTGACCTTGGCTTGGATCTTGTCCTTGGTCTGGGTCTGGGTTTTGTCCTTGGCTTGGGTCTGGATCTTGTCCTTGGCTTGGGTCTGGGTTTTGTCCTTGGCTTGGGT
CcNV	TR_34	106466	106604	139	81	24	6	24	79	14	168	2	17	35	44	1.61	TTGTCCTTGGCTTGGGTCTGGGTT	TTGTCCTTGGTCTGGGTCTGGGTTTTGACCTTGGCTTGGATCTTGTCCTTGGTCTGGGTCTGGGTTTTGTCCTTGGCTTGGGTCTGGATCTTGTCCTTGGCTTGGGTCTGGGTTTTGTCCTTGGCTTGGGTCTGGGTTT
CcNV	TR_35	128158	128324	167	99	51	3.2	51	82	14	221	22	25	7	44	1.79	ACCTCTTCATCATCATCTCGCCATCTTTTATTATTAGGGATTTCTATAATT	ACCTCTTCATCATCATCTCGCCATCTTTTATTATTAGGGATTTCTATAATTACCTCCTCCTCTTTATCATCATCTCGCCATCTTTTATTATTGAGGGATTCTATAACTACCTCTTCTTCATCATCTCGCAATCTTTTATTATTAGAGGTTTCTATAATTACCTCTTC
CcNV	TR_36	128159	128321	163	99	57	3	57	85	11	225	22	25	7	44	1.8	CCTCTTTATCATCATCTCGCCATCTTTTATTATTAGGGATTTCTATAATTACCTCCT	CCTCTTCATCATCATCTCGCCATCTTTTATTATTAGGGATTTCTATAATTACCTCCTCCTCTTTATCATCATCTCGCCATCTTTTATTATTGAGGGATTCTATAACTACCTCTTCTTCATCATCTCGCAATCTTTTATTATTAGAGGTTTCTATAATTACCTC
