# Supplementary material for: Identification and Full Characterisation of Two Novel Crustacean Infecting Members of the Family Nudiviridae Provides Support for Two Subfamilies
Source: Viruses. 2021 Aug 26;13(9):1694. doi: 10.3390/v13091694 (PMC8472649; doi:10.3390/v13091694)
Supplement: Supplementary file 1 [file viruses-13-01694-s001.zip › Bateman et al - Table S4.xlsx]

## Sheet: Tandem repeats - CmNV
Table S4. Tandem repeats within the CmNV genome.
Genome	Repeat ID	Start position	End position	Total length (nt)	Overlapping ORF	Period Size	Copy Number	Consensus Size	Percent Matches	Percent Indels	Score	A	C	G	T	Entropy (0-2)
CmNV	TR_1	9008	9085	78	6	33	2.3	33	93	2	129	56	15	14	14	1.68	AAGATAAGAGACCAACCAATGACATACTAATAA	AAGATAAGAAACCAACCAATGACATACTAGTAAAAGATAAGAGACCAACCAATGACATACTAATAAAAAGATAAGAGA
CmNV	TR_2	24590	24721	132	18	39	3.4	39	80	12	180	20	12	30	36	1.9	TGGTGAAACATGTTGCTGTTGAATTGGCTGCTGCTGAAT	TGGTGAAACATGTTGCTGTTGAATTGGCTGCTGCTGAATTGGTGAAACATGTTGCTGAATTTGCTGCTGTTGTTGAATTGGTGAAACATGCTGCTGTTGAATTGGCTGCTGCTGAATTGGTGAACCATGTTG
CmNV	TR_3	24590	24757	168	18	39	4.4	36	78	16	162	20	13	30	36	1.9	TGGTGAAACATGTTGCTGAATTGGCTGCTGCTGAAT	TGGTGAAACATGTTGCTGTTGAATTGGCTGCTGCTGAATTGGTGAAACATGTTGCTGAATTTGCTGCTGTTGTTGAATTGGTGAAACATGCTGCTGTTGAATTGGCTGCTGCTGAATTGGTGAACCATGTTGAATTGGCTGCTGCTGTTCAATTGGTGAGACATGTTG
CmNV	TR_4	24590	24757	168	18	78	2.2	75	89	3	255	20	13	30	36	1.9	TGGTGAAACATGTTGCTGTTGAATTGGCTGCTGCTGAATTGGTGAAACATGTTGAATTGGCTGCTGCTGTTCAAT	TGGTGAAACATGTTGCTGTTGAATTGGCTGCTGCTGAATTGGTGAAACATGTTGCTGAATTTGCTGCTGTTGTTGAATTGGTGAAACATGCTGCTGTTGAATTGGCTGCTGCTGAATTGGTGAACCATGTTGAATTGGCTGCTGCTGTTCAATTGGTGAGACATGTTG
CmNV	TR_5	27275	27354	80	-	27	3	27	96	0	142	16	17	25	41	1.89	ACTTTTTCTATGTCCAGAGTTGGCTGG	ACTTTTTCTAAGTCCAGAGTTGGCTGGACTTTTTCTATGTCCAGAGTTGGCTGGACTTTTTCTATGTTCAGAGTTGGCTG
CmNV	TR_6	31768	31828	61	-	28	2.2	28	93	0	104	39	14	8	37	1.76	ATTTCAATAACTCACTTGATATATAGCA	ATTTAAATAACTCAGTTGATATATAGCAATTTCAATAACTCACTTGATATATAGCAATTTC
CmNV	TR_7	45910	46057	148	-	36	4.2	34	76	10	122	28	1	12	58	1.42	TTGTTGTTATTAATACATAATATTTTGTAATTTG	TTGTTGTTATTAATAATATAGTTTTAAGTAATTTTTTATTATTGTTAATCATATAATATGTTTATAGTTTGTTATTGTTATTAAGCATAATATTTTGTAATTTGTTGTTGTTATTAATTATATAATATTTTTGTAATTTGTTGTTGTT
CmNV	TR_8	51475	51587	113	44	27	4.2	27	80	13	133	7	22	27	43	1.79	TGCTGCTACTGCTTTTGGCGTTACTGC	TGCTGCTACTGCTTTTGGTGTTACTGCTGCTGCTACTGCTTTTGGTGTTACTGCTACTGCTGCTTTTGGCGTTACTGGTGCTGCTTCTACTGCTTTTGGCGTTACTGGTGCTG
CmNV	TR_9	51469	51587	119	44	30	4.3	30	81	12	112	6	21	28	43	1.77	TGGTGCTGCTACTACTGCTTTTGGCGTTAC	TGGTGTTGCTGCTACTGCTTTTGGTGTTACTGCTGCTGCTACTGCTTTTGGTGTTACTGCTACTGCTGCTTTTGGCGTTACTGGTGCTGCTTCTACTGCTTTTGGCGTTACTGGTGCTG
CmNV	TR_10	51729	51783	55	-	28	2	28	96	0	101	25	10	38	25	1.88	AGAGTAGCAGGATACTTGTGGATGCTGA	AGAGTAGCAGGATACTTGTGGATGCTGAAGAGTGGCAGGATACTTGTGGATGCTG
CmNV	TR_11	52104	52183	80	-	42	1.9	42	94	0	142	40	13	13	32	1.84	AGAAAATATAGTCCAAATATCATGACTTGCATATATTTAGGC	AGAAAATATAGTCCAAATATCATGACTTGCATATATTTAGGCAGAAAATATAGTCCAACTATGATGACTTGCATATATTT
CmNV	TR_12	60330	60452	123	55	30	4.1	30	92	1	201	27	19	3	49	1.64	ATCTCATTTCTATTTATCACAGATTTCTAT	ATCTCAATTCTTATTTATCTCAGATTTCTATATCTCATTTATATTTATCACAGATTTCTATACCTCATTTCTATTTATCACAGATTTCTATATCTCATTTCTATTTATCACAGATTTCTATAT
CmNV	TR_13	60431	60540	110	55	42	2.5	44	85	10	161	26	15	7	50	1.69	TATTTATCTCAGATTTCTATATTTTTGATTCCTACAGTATTTAT	TATTTATCACAGATTTCTATATTTTTTGATTCCTACAGTATTTATTATTTATCTCAGATCCATATTTTTGATTCCTACAGTATTTATTATTTATCTCAGCGATTTCTATA
CmNV	TR_14	63465	63536	72	-	29	2.5	29	93	0	126	41	25	2	30	1.69	ATACATTCCATCAAATTACTGATCACACA	ATACATTCCATCAAATTACTGATTACACAATACATTTCATCAAATTACTGATCACACAATACATTCCATCAA
CmNV	TR_15	63492	63578	87	-	42	2.1	42	95	0	156	41	26	2	29	1.68	CAATACATTCCATCAAATTACTGATCACACAATACATTCCAT	CAATACATTTCATCAAATTACTGATCACACAATACATTCCATCAATACATTCCATCAAATTACTGATCACACAATACATTTCATCAA
CmNV	TR_16	63464	63665	202	-	71	2.9	69	93	5	347	40	26	2	30	1.71	TATACATTCCATCAAATTACTGATCACACAATACATTTCATCAAATTACTGATCACACAATACATTCCA	TATACATTCCATCAAATTACTGATTACACAATACATTTCATCAAATTACTGATCACACAATACATTCCATCAATACATTCCATCAAATTACTGATCACACAATACATTTCATCAAATTACTGATCACACAATACATTCCATTCCTCCATCAAATTACTGATCACACAATACATTTCATCAAATTACTGATCACACAATACAT
CmNV	TR_17	63539	63682	144	-	29	4.5	32	82	16	183	39	27	2	30	1.71	CATTTCATCAAATTACTGATCACACAATACAT	CATTCCATCAAATTACTGATCACACAATACATTTCATCAAATTACTGATCACACAATACATTCCATTCCTCCATCAAATTACTGATCACACAATACATTTCATCAAATTACTGATCACACAATACATACATTTCATCAAATTAC
CmNV	TR_18	63664	63748	85	57 (only 3 nt)	22	3.9	22	100	0	170	44	22	0	32	1.53	ATACATTTCATCAAATTACACA	ATACATTTCATCAAATTACACAATACATTTCATCAAATTACACAATACATTTCATCAAATTACACAATACATTTCATCAAATTAC
CmNV	TR_19	65112	65186	75	-	31	2.4	31	88	0	105	46	20	0	33	1.51	AAATCATCAAATACAACTCATCTAATTATAC	AAATCATCATATACATCTCATCTACTTATACAAATCATCAAATATAACTTATCTAATTATACAAATCATCAAATA
CmNV	TR_20	72295	72385	91	64	18	5.1	18	91	0	137	31	32	19	15	1.93	ACCTGAAACAGTTGACCC	ACCTGAGACAGTTGACCCACCTGAAACAGTTGACCCACCTGAAACAGTTGACCCACCTGAAACAGTGGACCCTCCTGAGACAGTAGACCCA
CmNV	TR_21	72295	72402	108	64	54	2	54	83	0	135	32	33	19	14	1.92	ACCTGAAACAGTGGACCCACCTGAAACAGTAGACCCACCAGAAACAGATGACCC	ACCTGAGACAGTTGACCCACCTGAAACAGTTGACCCACCTGAAACAGTTGACCCACCTGAAACAGTGGACCCTCCTGAGACAGTAGACCCATCAGAACCAGATGACCC
CmNV	TR_22	72296	72403	108	64	36	3	35	85	5	135	31	33	19	15	1.93	CCTGAGACAGTTGACCCACCTGAAACAGTGACCCT	CCTGAGACAGTTGACCCACCTGAAACAGTTGACCCACCTGAAACAGTTGACCCACCTGAAACAGTGGACCCTCCTGAGACAGTAGACCCATCAGAACCAGATGACCCT
CmNV	TR_23	80803	81327	525	70	42	12.7	42	79	4	469	45	13	12	27	1.81	CATTACAACAAAATATTACTAAATTAGGTGTTACAGATAAAT	CATTACAACAAAATATTAATAAATTAGATGCTACAGATGCATCATTCCAACAAAATATCACCAAATTGGGTGATACAGATAAATTATTACAACAAAATATAACTAAATTAGGTGTTGTAGATAAAGCATTCCAACAAAATGTTAATAAATTAGGAGTTACAGATAAATCATTACAACAAAGTATTACTAGATTAGGTGTTACAGATGAAGCATTCCAACAAAATATTACTAAATTAGGTGTTACAGATGCATCATTTCAACAAAATATCACTAAATTGGGGAATACGGATAAATCATTACAACAAAATATCACTAAATTAGGGGTTACAGACAAATCATTACAACAAAATGTTAATAGATTAGGAGCTACAGATACATCATTACAACAAAGTATTAATA…
CmNV	TR_24	81179	81324	146	70	75	1.9	75	87	5	215	47	13	10	28	1.76	ATCATTACAACAAAATATTAATAAATTAGGTGCTACAGATCTGTCATTACAACAAAATATCAATAAATTAGACAA	ATCATTACAACAAAGTATTAATAAATTAGGTGCTACAGATGTGTCATTACAACAAAATATCACTAGATTAGACAAATCATTACAACAAAATATTAATAAATTAGGTGCTACAGATCTAGCATTACGAAAAAATATTAATAAATTAG
CmNV	TR_25	81131	81353	223	70	117	1.9	117	88	3	342	45	13	13	27	1.81	AGACAAATCATTACAACAAAATATTAATAAATTAGGAGCTACAGATACAGCATTACAACAAAATATTAATAAATTAGGTGCTACAGATGCGTCATTACAACAAAATATCACTAGATT	AGACAAATCATTACAACAAAATGTTAATAGATTAGGAGCTACAGATACATCATTACAACAAAGTATTAATAAATTAGGTGCTACAGATGTGTCATTACAACAAAATATCACTAGATTAGACAAATCATTACAACAAAATATTAATAAATTAGGTGCTACAGATCTAGCATTACGAAAAAATATTAATAAATTAGGTGCTATGGATGCGTCATTACAACAAAAT
CmNV	TR_26	81391	81805	415	70	42	9.9	42	78	4	338	39	17	10	31	1.85	AAATTGCTTCTAAATTTAATAATACAGATGAATCCTTGCAAC	AAATTGCTTCTCAATTCACTAATACAGATGAATCCTTGCAACAAATTGCTTCTAAATTTAATAATACAGATGAATCTATGCGGCAAATGACTTCTCAATTTAATAGTGCAAATGAATCCTTACAAAAAATTGCTTCTCAATTTGATAATACAGATGAATCTTTTAAACAAACTGCTGCCAAATTTAATACTACAGATGAATCTTTGAAACAAATTGCCTCTAAATTTAATACTACAGATGAATCTTTCAAACAAACTGCTGCCAAATTTAATACTACAGATGAATCTCTGAAACAAACGGCTTCTAAATTCAATAATATAGATGAATCTCTGAGACAAAATGCTTCTAAATTCAATAATGCAGATGAAACTTTGCAACAAATTACTTTTCAACTTAGTA…
CmNV	TR_27	81413	81814	402	70	84	4.8	83	79	4	378	40	17	10	30	1.84	TACAGATGAATCCTTGCAACAAATTGCTTCTAAATTTAATAATACAGATGAATCTTGAAACAAACTGCTGCCAAATTTAATAC	TACAGATGAATCCTTGCAACAAATTGCTTCTAAATTTAATAATACAGATGAATCTATGCGGCAAATGACTTCTCAATTTAATAGTGCAAATGAATCCTTACAAAAAATTGCTTCTCAATTTGATAATACAGATGAATCTTTTAAACAAACTGCTGCCAAATTTAATACTACAGATGAATCTTTGAAACAAATTGCCTCTAAATTTAATACTACAGATGAATCTTTCAAACAAACTGCTGCCAAATTTAATACTACAGATGAATCTCTGAAACAAACGGCTTCTAAATTCAATAATATAGATGAATCTCTGAGACAAAATGCTTCTAAATTCAATAATGCAGATGAAACTTTGCAACAAATTACTTTTCAACTTAGTAATACAGATGAATCCTTAAAACA…
CmNV	TR_28	81375	81814	440	70	126	3.5	125	78	6	438	40	17	10	30	1.84	GATGAATCCTTACAAAAAATTGCTTCTCAATTTACTAATACAGATGAATCCTTGAAACAAACTGCTTCTAAATTTAATAATACAGATGAATCTATGAGACAAATGCTTCTAAATTTAATAATGCA	GATGCATCATTACAAAAAATTGCTTCTCAATTCACTAATACAGATGAATCCTTGCAACAAATTGCTTCTAAATTTAATAATACAGATGAATCTATGCGGCAAATGACTTCTCAATTTAATAGTGCAAATGAATCCTTACAAAAAATTGCTTCTCAATTTGATAATACAGATGAATCTTTTAAACAAACTGCTGCCAAATTTAATACTACAGATGAATCTTTGAAACAAATTGCCTCTAAATTTAATACTACAGATGAATCTTTCAAACAAACTGCTGCCAAATTTAATACTACAGATGAATCTCTGAAACAAACGGCTTCTAAATTCAATAATATAGATGAATCTCTGAGACAAAATGCTTCTAAATTCAATAATGCAGATGAAACTTTGCAACAAATT…
CmNV	TR_29	81829	82036	208	70	42	5	42	76	3	159	43	19	12	25	1.85	GAAAAACTGCTACTCAATTTAATAATACAGATGAAGCACTAA	GAAAATCTGCTTCTCAATTTAATAATTCAAATGAAGCATTAAGAAAAACTGCTATTAAATTTAATAATACAGATGCAGCACTACAAAAAACTGCTAATCAAATTAATACCACAGATGTAGCACTGCGAAAAACTGCTACTCAATTTAATAATACTGACGAATCTCTGCGACACACTGCAGCTCAAATAAATAATACAGATGAAGCACT
CmNV	TR_30	105127	105219	93	-	42	2.3	41	88	3	134	41	5	15	37	1.69	TGATAGATTATATCTAACTTAAAAAAATGTGGTAAATTACA	TGATAGTTTGTATCTGACTTAAAAAATGTGGTAAATTACATGATAGATTATATCTAATTTAAAAAAAATGTGGTAAATTACATGATAGATTAT
CmNV	TR_31	105634	105746	113	-	51	2.3	50	83	9	133	53	12	9	24	1.68	CATATACAATCAAAGAAATTCAAGGAAATACATACACAATTAAGAACATT	CATATACAATCAAAGGAAATTAAGGAAATACATGTACAATTAAAGGAAATTCATATACAATCAAAGAAATTCAATGAAATGCATACATAATTAAGAACATTCATATAAATCAA
CmNV	TR_32	108271	108456	186	94	48	3.9	47	88	4	214	31	9	29	30	1.88	GCAGTTACTGAAGGAGAGTAGTTGTAGTAACTACTGTAGTAGGTGTA	GCAGTTACTGAAGGAGATGTAGTTGTAGCAACTACTGTAGTAGGTGTAGCAGTTACTAAAGAGGGAGTATTTGTAGTAACTACTGTAGTAGGTGTAGTAACTACTGTAAGAGGAGTAGTTGTAGTAACTACTGTAGTAGGTGTAGTAACTACTGTAAGAGGAGTAGTTGTAGTAACTACTGTAGTA
CmNV	TR_33	108363	108490	128	94	48	3.1	39	86	10	148	32	10	27	29	1.89	TGTAGTAACTACTGTAAGAGGAGTAGTTGTAGTAACTAC	TGTAGTAACTACTGTAAGAGGAGTAGTTGTAGTAACTACTGTAGTAGGTGTAGTAACTACTGTAAGAGGAGTAGTTGTAGTAACTACTGTAGTAACTACTGGAAGAGAAGTAGTTGTAGCAACTACTG
CmNV	TR_34	108336	108456	121	94	21	5.2	21	74	21	107	31	8	27	33	1.86	AGTAGTTGTAGTAACTACTGT	AGTATTTGTAGTAACTACTGTAGTAGGTGTAGTAACTACTGTAAGAGGAGTAGTTGTAGTAACTACTGTAGTAGGTGTAGTAACTACTGTAAGAGGAGTAGTTGTAGTAACTACTGTAGTA
CmNV	TR_35	108904	109099	196	-	29	6.7	30	90	4	133	30	16	14	38	1.89	TGTATTAAGCATAGCTTTTTCAAAGTAATT	TGTATTAAGCATAGTTTTTGCTAGTAATTTGTATTAAACATAGCTTTTTCAAAGTAATTTGTAGTAAGCATAGCCTTTTTAAGCAATTTGCATCAAGCATAGCCTTTTTAAGCAATTTGCATCAAGCATAGCCTTTTTAAGCAATTTGCATCAAGCATAGCCTTTTTAAGCAATTTGCATCAAGCATAGCCTTTTC
CmNV	TR_36	108969	109098	130	-	58	2.2	58	100	0	260	30	20	13	34	1.92	AAGCATAGCCTTTTTAAGCAATTTGCATCAAGCATAGCCTTTTTAAGCAATTTGCATC	AAGCATAGCCTTTTTAAGCAATTTGCATCAAGCATAGCCTTTTTAAGCAATTTGCATCAAGCATAGCCTTTTTAAGCAATTTGCATCAAGCATAGCCTTTTTAAGCAATTTGCATCAAGCATAGCCTTTT
CmNV	TR_37	110632	110727	96	-	42	2.3	42	83	7	115	38	14	17	29	1.9	CATATTTGGACAGAAAATATAGTCCAACTAAAGTAACTTGCA	CATACTTGGATAGAAAATATAGTCCAACTAAAGTAACTTGTCCATATTTGGACAGAAAATATAGTCCAATGAAGGTGACTTGCATATATTTGGACA
CmNV	TR_38	110786	110902	117	-	42	2.8	42	97	0	216	40	13	17	29	1.87	ACAGAAAATATAGTCCAATTATGATGACTTGCATATAGTTGG	ACAGAAAATATAGTCCAATTATGATGACTTGCATATAGTTGGACAGAAAATATAGTCCAATTATGATGACTTGCATATAGTTGGACAGAAAATATAGTCCAACTATAATGACTTGCA
CmNV	TR_39	111505	111817	313	-	123	2.5	123	86	4	412	36	13	13	36	1.83	ACCAATAATAGTAAACATCAGGGGAAGAATAAGGAATTATTCTAATCCTTGTTTTTCAACTAATGACTATTATAATTGGATAATATCTACAACTACAAGATCCATCTATTTTATTATACAATT	ACCAATAATAGTAAACATTAGGGGAAGAATGAGGAATTATTCTGATATCCTTGTTTTTCAACTAATGACTATTATAATTGGATAATATCTACAACTACTACAAGATCCATCTATTTTATTATACAATTACCAATATTAGTAAACATCAGGGGAAGAATAAGGAATTATTTTAATCCTTGTTTTTCAACTGATGACTATTATAATTGGGTGATATCTACAACTACAAGATTCATCTATTTTATTATACAATTATCAATGCTAGTGAACATGAGATGAAGAATAAGTGTTATATTCTAATCCTTGTTTTTCAACT
