# Supplementary material for: Identification and Full Characterisation of Two Novel Crustacean Infecting Members of the Family Nudiviridae Provides Support for Two Subfamilies
Source: Viruses. 2021 Aug 26;13(9):1694. doi: 10.3390/v13091694 (PMC8472649; doi:10.3390/v13091694)
Supplement: Supplementary file 1 [file viruses-13-01694-s001.zip › Bateman et al - Table S5.xlsx]

## Sheet: Orthogroups
Table S5. Orthogroups identified by comparing the proteomes of 15 nudiviruses and AcMNPV (NC_001623.1) as outgroup. Analysis was conducted using OrthoFinder v2.3.11 and the following parameters: -A muscle -M msa -T raxml. Gene description annotations for each virus were obtained from corresponding NCBI records (see main text for Accession Numbers).
Order	Orthogroup	AcMNPV	CcNV	CmNV	DhNV	DiNV	ENV	GbNV	HgNV	HzNV-1	HzNV-2	KNV	MNV	OrNV	PmNV	TNV	ToNV	AcMNPV_annotations_NCBI	DhNV_annotations_ NCBI	DiNV_annotations_ NCBI	ENV_annotations_ NCBI	GbNV_annotations_ NCBI	HgNV_annotations_ NCBI	HzNV-1_annotations_ NCBI	HzNV-2_annotations_ NCBI	KNV_annotations_ NCBI	MNV_annotations_ NCBI	OrNV_annotations_ NCBI	PmNV_annotations_ NCBI	TNV_annotations_ NCBI	ToNV_NCBI
1	OG0000000		CcNV_77, CcNV_89	CmNV_66, CmNV_69	DhNV_87, DhNV_90	DiNV_90	ENV_65	GbNV_46	HgNV_66, HgNV_69	HzNV-1_60	HzNV-2_76	KNV_78	MNV_71	OrNV_108	PmNV_76, PmNV_79	TNV_74	ToNV_105	-	Helicase 2	DNA helicase 2	DNAhel 2	putative helicase 2	helicase 2	Orf60	hypothetical protein	ACH96238.1 dnahel 2-like protein	DNA helicase 2	dnahel 2	helicase 2	DNAhel 2	helicase 2
2	OG0000001	AcMNPV_150	CcNV_6	CmNV_6	DhNV_5	DiNV_6, DiNV_85	ENV_69	GbNV_5	HgNV_6	HzNV-1_76	HzNV-2_62		MNV_51, MNV_76	OrNV_115	PmNV_10	TNV_77	ToNV_102, ToNV_74, ToNV_96	occlusion-derived virus envelope protein	ODV-E56	ODV-E56-2/ODV-E56	odv-e56	occlusion-derived virus envelope-56 protein	ODV-E56	Orf76	odv-e56 structural protein	-	ODV-E56-2/ODV-E56	odv-e56	ODV-E56	odv-e56	PIF-5c/PIF-5a/PIF-5b
3	OG0000002	AcMNPV_84	CcNV_5	CmNV_5	DhNV_4	DiNV_92	ENV_63	GbNV_2	HgNV_5	HzNV-1_46	HzNV-2_89	KNV_76	MNV_69	OrNV_106	PmNV_9	TNV_72	ToNV_16, ToNV_83	viral capsid associated protein	Vp91	vp91	vp91	VP91 capsid protein	Vp91	p91 capsid protein	vp91 capsid protein	ACH96236.1 vp91-like protein	vp91	vp91	Vp91	OrNV vp91-like protein	-
4	OG0000003	AcMNPV_22	CcNV_9	CmNV_9	DhNV_8	DiNV_101	ENV_55	GbNV_66	HgNV_9	HzNV-1_123	HzNV-2_26	KNV_67	MNV_61	OrNV_17	PmNV_15	TNV_16	ToNV_7	AcOrf-22 peptide	PIF-2	PIF-2	pif-2	per os infectivity factor 2	Pif-2	Orf123	per-os infectivity factor 2	ACH96147.1 pif-2-like protein	PIF-2	pif-2	PIF-2	pif-2	PIF-2
5	OG0000004	AcMNPV_50	CcNV_15	CmNV_16	DhNV_15	DiNV_32	ENV_24	GbNV_49	HgNV_16	HzNV-1_90	HzNV-2_51	KNV_33	MNV_29	OrNV_64	PmNV_23	TNV_46	ToNV_88	late expression factor 8	LEF-8	LEF-8	lef-8	late expression factor 8	LEF-8	RNA polymerase LEF-8	late expression factor 8	ACH96194.1 lef-8-like protein	LEF-8	lef-8	LEF-8	lef-8	LEF-8
6	OG0000005	AcMNPV_97	CcNV_94	CmNV_84	DhNV_96	DiNV_11	ENV_43	GbNV_87	HgNV_85	HzNV-1_103	HzNV-2_39	KNV_51	MNV_46	OrNV_33	PmNV_96	TNV_25	ToNV_119	AcOrf-96 peptide	ODV-E28	19K protein	putative gp87-like protein	hypothetical protein	ODV-E28	Orf103	baculovirus 19k protein	ACH96163.1 19kda protein-like protein	19K protein	19kda protein	ODV-E28	19 kDa protein	PIF-4
7	OG0000006	AcMNPV_99	CcNV_61	CmNV_47	DhNV_60	DiNV_46	ENV_14	GbNV_1	HgNV_47	HzNV-1_10	HzNV-2_108	KNV_20	MNV_14	OrNV_87	PmNV_59	TNV_59	ToNV_63	hypothetical protein	38K	38K protein	38K protein	hypothetical protein	38K protein	Orf10	baculovirus 38k protein	ACH96217.1 38K protein-like protein	38K protein	38K protein	38K protein	38 kDa protein	putative viral phosphatase 38K
8	OG0000007	AcMNPV_120	CcNV_35	CmNV_27	DhNV_39	DiNV_35	ENV_21	GbNV_52	HgNV_28	HzNV-1_55	HzNV-2_82	KNV_29	MNV_25	OrNV_60	PmNV_39	TNV_49	ToNV_69	AcOrf-119 peptide	PIF-1	PIF-1	pif-1	per os infectivity factor 1	PIF-1	Orf55	per-os infectivity factor 1	ACH96190.1 pif-1-like protein	PIF-1	pif-1	PIF-1	pif-1	PIF-1
9	OG0000008	AcMNPV_139	CcNV_74	CmNV_63	DhNV_71	DiNV_74	ENV_80	GbNV_45	HgNV_63	HzNV-1_11	HzNV-2_106	KNV_95	MNV_88	OrNV_126	PmNV_72	TNV_88	ToNV_45	occlusion-derived virus envelope protein	P74	P74	p74 protein	envelope protein P74	P74	p74 protein	p74 envelope protein	ACH96256.1 p74 protein-like protein	P74	p74 protein	P74	OrNV p74-like protein	P74
10	OG0000009		CcNV_1	CmNV_1	DhNV_1	DiNV_65	ENV_1	GbNV_12	HgNV_1	HzNV-1_131	HzNV-2_18	KNV_10	MNV_1	OrNV_1	PmNV_5	TNV_1	ToNV_12	-	DNA polymerase	DNA polymerase B	DNApol B	DNA polymerase B	DNA polymerase	DNA polymerase I	DNA polymerase	ACH96131.1 dnapol B-like protein	DNA polymerase B	dnapol B	DNA polymerase	DNApol B	DNAPol
11	OG0000010		CcNV_4	CmNV_4	DhNV_3	DiNV_87	ENV_67	GbNV_7	HgNV_4	HzNV-1_13	HzNV-2_104	KNV_82	MNV_74	OrNV_113	PmNV_8	TNV_75	ToNV_99	-	Ac92	Ac92-like protein	Ac92-like protein	hypothetical protein	Ac92-like protein	Orf13	hypothetical protein	ACH96243.1 Ac92-like protein	Ac92-like protein	Ac92-like protein	Ac92-like protein	Ac92-like protein	P33
12	OG0000011		CcNV_12	CmNV_13	DhNV_12	DiNV_100	ENV_56	GbNV_65	HgNV_13	HzNV-1_68	HzNV-2_70	KNV_68	MNV_62	OrNV_16	PmNV_20	TNV_17	ToNV_1	-	KN57_gp020	PolH/gran	putative polh/gran	hypothetical protein	hypothetical protein	Orf68	DNA excision repair enzyme	ACH96146.1 polh-gran-like protein	PolH/gran	polh/gran	hypothetical protein	polh/gran	FEN-1
13	OG0000012		CcNV_56	CmNV_40	DhNV_54	DiNV_39	ENV_18	GbNV_57	HgNV_42	HzNV-1_144	HzNV-2_8	KNV_25	MNV_21	OrNV_75	PmNV_55	TNV_54	ToNV_43	-	Integrase	integrase	putative DNAint/rec	integrase	integrase	Orf144	integrase	ACH96205.1 dnaint/rec-like protein	integrase	dnaint/rec	integrase	DNAint/rec	INT
14	OG0000013		CcNV_60	CmNV_46	DhNV_56	DiNV_57	ENV_9	GbNV_24	HgNV_46	HzNV-1_75	HzNV-2_63	KNV_4	MNV_8	OrNV_96	PmNV_58	TNV_65	ToNV_131	-	LEF-9	LEF-9	lef-9	late expression factor 9	LEF-9	DNA-directed RNA polymerase	late expression factor 9	ACH96226.1 lef-9-like protein	LEF-9	lef-9	LEF-9	lef-9	LEF-9
15	OG0000014		CcNV_83	CmNV_75	DhNV_81	DiNV_62	ENV_4	GbNV_14	HgNV_76	HzNV-1_33	HzNV-2_96	KNV_7	MNV_4	OrNV_4	PmNV_86	TNV_4	ToNV_123	-	Ac81	Ac81	putative Ac81-like protein	hypothetical protein	Ac81-like protein	Orf33	Ac81-like protein	ACH96134.1 Ac81-like protein	Ac81	Ac81-like protein	Ac81-like protein	Ac81-like protein	Ac81
16	OG0000015		CcNV_85	CmNV_77	DhNV_79	DiNV_36	ENV_20	GbNV_55	HgNV_78	HzNV-1_74	HzNV-2_64	KNV_28	MNV_24	OrNV_72	PmNV_88	TNV_51	ToNV_56	-	Ac68	Ac68-like protein	putative Ac68-like protein	hypothetical protein	Ac68-like protein	Orf74	hypothetical protein	ACH96202.1 Ac68-like protein	Ac68-like protein	Ac68-like protein	Ac68-like protein	Ac68-like protein	PIF-6
17	OG0000016		CcNV_90	CmNV_80	DhNV_92	DiNV_18	ENV_36	GbNV_96	HgNV_81	HzNV-1_98	HzNV-2_43	KNV_43	MNV_39	OrNV_42	PmNV_91	TNV_33	ToNV_25	-	LEF-4	LEF-4	lef-4	late expression factor 4	LEF-4	hypothetical protein K06A9.1a	late expression factor 4	ACH96172.1 lef-4-like protein	LEF-4	lef-4	LEF-4	late expression factor 4	LEF-4
18	OG0000017		CcNV_92	CmNV_82	DhNV_94	DiNV_91	ENV_64	GbNV_3	HgNV_83	HzNV-1_88	HzNV-2_53	KNV_77	MNV_70	OrNV_107	PmNV_93	TNV_73	ToNV_13	-	PIF-3	PIF-3	pif-3	per os infectivity factor 3	PIF-3	hypothetical protein ZC101.1	per-os infectivity factor 3	ACH96237.1 pif-3-like protein	PIF-3	pif-3	PIF-3	pif3	PIF-3
19	OG0000018	AcMNPV_46	CcNV_29, CcNV_30, CcNV_31, CcNV_33	CmNV_56	DhNV_18, DhNV_21, DhNV_23				HgNV_24, HgNV_25					OrNV_12	PmNV_34, PmNV_36			occlusion-derived virus envelope protein	ODV_E66	-	-	-	ODV-E66	-	-	-	-	odv-e66	ODV-E66	-	-
20	OG0000019		CcNV_59	CmNV_41	DhNV_55	DiNV_9	ENV_45	GbNV_80	HgNV_43	HzNV-1_121	HzNV-2_28	KNV_53	MNV_48	OrNV_30	PmNV_56	TNV_24		-	VLF-1	VLF-1	vlf-1	very late factor 1	VLF-1	VLF-1	very late expression factor 1	ACH96160.1 vlf-1-like protein	VLF-1	vlf-1	VLF-1	vlf-1	-
21	OG0000020			CmNV_33	DhNV_33	DiNV_75	ENV_79	GbNV_44	HgNV_34	HzNV-1_115	HzNV-2_32	KNV_94	MNV_87	OrNV_125	PmNV_46	TNV_87	ToNV_14	-	p-loop NTPase	GrBNV_gp44-like protein	putative gp44-like protein	hypothetical protein	p-loop NTPase	Orf115	hypothetical protein	ACH96255.1 GrBNV gp44-like protein	GrBNV gp44-like protein-like protein	GrBNV_gp44-like protein	p-loop NTPase	GrBNV gp44-like protein	TK3
22	OG0000021		CcNV_99	CmNV_87	DhNV_100	DiNV_102	ENV_54	GbNV_67	HgNV_88			KNV_66	MNV_60	OrNV_18	PmNV_99	TNV_15		-	KN57gp_099	GrBNV_gp67-like protein	putative gp67-like protein	hypothetical protein	hypothetical protein	-	-	ACH96148.1 GrBNV gp67-like protein	GrBNV gp67-like protein-like protein	GrBNV_gp67-like protein	hypothetical protein	GrBNV gp67-like protein	-
23	OG0000022	AcMNPV_27, AcMNPV_72		CmNV_57					HgNV_93					OrNV_134	PmNV_106	TNV_36	ToNV_103, ToNV_109, ToNV_86	apoptosis inhibitor	-	-	-	-	baculoviral IAP repeat-containing protein 7-like protein	-	-	-	-	iap-3	IAP	multicapsid nucleopolyhedrovirus inhibitor of apoptosis protein 3-like protein	IAP_b/IAP_c/IAP_a
24	OG0000023		CcNV_93	CmNV_83	DhNV_95				HgNV_84	HzNV-1_104	HzNV-2_38				PmNV_94		ToNV_118, ToNV_55	-	Helicase	-	-	-	helicase	Orf104	helicase	-	-	-	helicase	-	helicase/hypothetical protein
25	OG0000024					DiNV_23	ENV_31	GbNV_82		HzNV-1_95	HzNV-2_47	KNV_38	MNV_34	OrNV_51		TNV_39		-	-	RR1	ribonucleotide reductase large subunit	ribonucleotide reductase large subunit	-	Rr1	ribonuclease reductase	ACH96181.1 rr1-like protein	RR1	rr1	-	rr1	-
26	OG0000025					DiNV_79	ENV_75	GbNV_38		HzNV-1_36	HzNV-2_94	KNV_90	MNV_83	OrNV_121		TNV_83		-	-	ligase	DNA ligase	DNA ligase	-	DNA ligase III	DNA ligase	ACH96251.1 dnalig-like protein	ligase	dnalig	-	DNAlig	-
27	OG0000026					DiNV_98	ENV_59	GbNV_63		HzNV-1_73	HzNV-2_65	KNV_71	MNV_65	OrNV_102		TNV_68		-	-	RR2	ribonucleotide reductase small subunit	ribonucleotide reductase small subunit	-	Rr2	ribonuclease reductase	ACH96232.1 rr2-like protein	RR2	rr2	-	rr2	-
28	OG0000027		CcNV_20	CmNV_17	DhNV_16				HgNV_17	HzNV-1_64	HzNV-2_73				PmNV_24		ToNV_112	-	p51	-	-	-	P51	p51	p51 late protein	-	-	-	P51	-	hypothetical protein
29	OG0000028		CcNV_40	CmNV_32	DhNV_34				HgNV_33	HzNV-1_118	HzNV-2_30				PmNV_45		ToNV_31	-	HgNV_033	-	-	-	PmV-like protein	Orf118	hypothetical protein	-	-	-	PmV-like protein	-	hypothetical protein
30	OG0000029		CcNV_53	CmNV_38	DhNV_51				HgNV_39	HzNV-1_101	HzNV-2_40				PmNV_52		ToNV_50	-	LEF-5	-	-	-	hypothetical protein	copine-like protein T2I1.10	late expression factor 5	-	-	-	LEF-5	-	LEF-5a
31	OG0000030		CcNV_63	CmNV_49	DhNV_62				HgNV_49	HzNV-1_93	HzNV-2_49				PmNV_61		ToNV_20	-	HgNV_049	-	-	-	hypothetical protein	Orf93	hypothetical protein	-	-	-	hypothetical protein	-	hypothetical protein
32	OG0000031		CcNV_72	CmNV_60	DhNV_74				HgNV_59	HzNV-1_106	HzNV-2_37				PmNV_69		ToNV_49	-	KN57gp_069	-	-	-	hypothetical protein	Orf106	hypothetical protein	-	-	-	hypothetical protein	-	hypothetical protein
33	OG0000032		CcNV_87	CmNV_79	DhNV_69				HgNV_80	HzNV-1_140	HzNV-2_11				PmNV_90		ToNV_65	-	VLF-1	-	-	-	VLF-1	Orf140	hypothetical protein	-	-	-	VLF-1	-	VLF-1
34	OG0000033					DiNV_22	ENV_32	GbNV_19				KNV_39	MNV_35	OrNV_47		TNV_38	ToNV_27	-	-	GrBNV_gp19-like protein	putative gp19-like protein	hypothetical protein	-	-	-	ACH96177.1 GrBNV gp19-like protein	GrBNV gp19-like protein-like protein	GrBNV_gp19-like protein	-	GrBNV gp19-like protein	hypothetical protein
35	OG0000034					DiNV_50	ENV_12	GbNV_28				KNV_17	MNV_12	OrNV_90, OrNV_91		TNV_60		-	-	GrBNV_gp28-like protein	putative gp28-like protein	hypothetical protein	-	-	-	ACH96220.1 GrBNV gp28-like protein	GrBNV gp28-like protein-like protein	GrBNV_gp28-like protein/hypothetical protein	-	GrBNV gp28-like protein	-
36	OG0000035					DiNV_67	ENV_85, ENV_86	GbNV_17				KNV_11	MNV_93	OrNV_137		TNV_92		-	-	GrBNV_gp17-like protein	putative gp17-like protein 2/putative gp17-like protein	hypothetical protein	-	-	-	ACH96267.1 GrBNV gp17-like protein	GrBNV gp17-like protein-like protein	GrBNV_gp17-like protein	-	GrBNV gp17-like protein	-
37	OG0000036					DiNV_69	ENV_84	GbNV_18				KNV_12	MNV_92	OrNV_129, OrNV_136		TNV_91		-	-	hypothetical protein	putative gp129-like protein	hypothetical protein	-	-	-	ACH96266.1 unknown protein	DiNV CH01M ORF64-like protein	hypothetical protein	-	OrNV gp129-like protein	-
38	OG0000037													OrNV_100, OrNV_110, OrNV_127, OrNV_130, OrNV_135, OrNV_31, OrNV_48, OrNV_65				-	-	-	-	-	-	-	-	-	-	hypothetical protein	-	-	-
39	OG0000038	AcMNPV_70	CcNV_2	CmNV_2					HgNV_2	HzNV-1_37	HzNV-2_93				PmNV_6			putative methyl transferase	-	-	-	-	methyltransferase	putative methyl transferase	methyltransferase	-	-	-	methyltransferase	-	-
40	OG0000039		CcNV_37	CmNV_29	DhNV_37				HgNV_30	HzNV-1_128	HzNV-2_21				PmNV_42			-	HgNV_030	-	-	-	hypothetical protein	Orf128	hypothetical protein	-	-	-	hypothetical protein	-	-
41	OG0000040		CcNV_67	CmNV_54	DhNV_67				HgNV_54	HzNV-1_52	HzNV-2_84				PmNV_66			-	KN57gp_066	-	-	-	hypothetical protein	Orf52	hypothetical protein	-	-	-	hypothetical protein	-	-
42	OG0000041			CmNV_26	DhNV_48				HgNV_27	HzNV-1_111	HzNV-2_34				PmNV_38		ToNV_44	-	HgNV_027	-	-	-	guanosine monophosphate kinase	Orf111	guanosine monophosphate kinase	-	-	-	guanosine monophosphate kinase	-	TK2
43	OG0000042			CmNV_53	DhNV_66				HgNV_53	HzNV-1_51	HzNV-2_85				PmNV_65		ToNV_22	-	KN57gp_065	-	-	-	p-loop NTPase	Orf51	hypothetical protein	-	-	-	p-loop NTPase	-	TK1
44	OG0000043					DiNV_1	ENV_51	GbNV_72				KNV_61	MNV_56	OrNV_22		TNV_11		-	-	GrBNV_gp72-like protein	putative gp72-like protein	hypothetical protein	-	-	-	ACH96152.1 GrBNV gp72-like protein	GrBNV gp72-like protein-like protein	GrBNV_gp72-like protein	-	GrBNV gp72-like protein	-
45	OG0000044					DiNV_4	ENV_49	GbNV_76				KNV_58	MNV_53	OrNV_25		TNV_8		-	-	GrBNV_gp76-like protein	putative gp76-like protein	hypothetical protein	-	-	-	ACH96155.1 GrBNV gp76-like protein	GrBNV gp76-like protein-like protein	GrBNV_gp76-like protein	-	GrBNV gp76-like protein	-
46	OG0000045					DiNV_7	ENV_47	GbNV_78				KNV_55	MNV_50	OrNV_27		TNV_21		-	-	GrBNV_gp78-like protein	putative gp78-like protein	hypothetical protein	-	-	-	ACH96157.1 GrBNV gp78-like protein	GrBNV gp78-like protein-like protein	GrBNV_gp78-like protein	-	GrBNV gp78-like protein	-
47	OG0000046					DiNV_10	ENV_44	GbNV_81				KNV_52	MNV_47	OrNV_29		TNV_23		-	-	GrBNV_gp81-like protein	putative gp81-like protein	hypothetical protein	-	-	-	ACH96159.1 GrBNV gp81-like protein	GrBNV gp81-like protein-like protein	GrBNV_gp81-like protein	-	GrBNV gp81-like protein	-
48	OG0000047					DiNV_12	ENV_42	GbNV_88				KNV_49	MNV_45	OrNV_34		TNV_26		-	-	DNA helicase	DNAhel	hypothetical protein	-	-	-	ACH96164.1 dnahel-like protein	DNA helicase	dnahel	-	DNAhel	-
49	OG0000048					DiNV_15	ENV_39	GbNV_93				KNV_46	MNV_42	OrNV_39		TNV_30		-	-	GrBNV_gp93-like protein	putative gp93-like protein	hypothetical protein	-	-	-	ACH96169.1 GrBNV gp93-like protein	GrBNV gp93-like protein-like protein	GrBNV_gp93-like protein	-	GrBNV gp93-like protein	-
50	OG0000049					DiNV_16	ENV_38	GbNV_94				KNV_45	MNV_41	OrNV_40		TNV_31		-	-	GrBNV_gp94-like protein	putative gp94-like protein	hypothetical protein	-	-	-	ACH96170.1 GrBNV gp94-like protein	GrBNV gp94-like protein-like protein	GrBNV_gp94-like protein	-	GrBNV gp94-like protein	-
51	OG0000050					DiNV_19	ENV_35	GbNV_97				KNV_42	MNV_38	OrNV_44		TNV_34		-	-	GrBNV_gp97-like protein	putative gp97-like protein	-	-	-	-	ACH96174.1 GrBNV gp97-like protein	GrBNV gp97-like protein-like protein	GrBNV_gp97-like protein	-	GrBNV gp97-like protein	-
52	OG0000051					DiNV_20	ENV_34	GbNV_23				KNV_41	MNV_37	OrNV_45		TNV_35		-	-	GrBNV_gp23-like protein	putative gp23-like protein	hypothetical protein	-	-	-	ACH96176.1 GrBNV gp22 and 23-like protein	GrBNV gp23-like protein-like protein	GrBNV_gp23-like protein	-	GrBNV gp23-like protein	-
53	OG0000052					DiNV_21	ENV_33	GbNV_22				KNV_40	MNV_36	OrNV_46		TNV_37		-	-	GrBNV_gp22-like protein	putative gp22-like protein	hypothetical protein	-	-	-	ACH96175.1 GrBNV gp23-like protein	GrBNV gp22-like protein-like protein	GrBNV_gp22-like protein	-	GrBNV gp22-like protein	-
54	OG0000053					DiNV_26	ENV_30	GbNV_84				KNV_37	MNV_33	OrNV_53		TNV_41		-	-	GrBNV_gp84-like protein	putative gp84-like protein	hypothetical protein	-	-	-	ACH96183.1 GrBNV gp84-like protein	GrBNV gp84-like protein-like protein	GrBNV_gp84-like protein	-	GrBNV gp84-like protein	-
55	OG0000054					DiNV_27	ENV_28	GbNV_83				KNV_36	MNV_32	OrNV_54		TNV_42		-	-	GrBNV_gp83-like protein	putative gp83-like protein	hypothetical protein	-	-	-	ACH96184.1 GrBNV gp83-like protein	GrBNV gp83-like protein-like protein	GrBNV_gp83-like protein	-	GrBNV gp83-like protein	-
56	OG0000055					DiNV_30	ENV_26	GbNV_86				KNV_34	MNV_30	OrNV_59		TNV_50		-	-	LEF-3	lef-3-like protein	hypothetical protein	-	-	-	ACH96189.1 lef-3-like protein	LEF-3	lef-3	-	lef-3	-
57	OG0000056					DiNV_34	ENV_22	GbNV_51				KNV_30	MNV_26	OrNV_61		TNV_48		-	-	GrBNV_gp51-like protein	putative gp51-like protein	hypothetical protein	-	-	-	ACH96191 GrBNV gp51-like protein	GrBNV gp51-like protein-like protein	GrBNV_gp51-like protein	-	GrBNV gp51-like protein	-
58	OG0000057					DiNV_41	ENV_17	GbNV_59				KNV_23	MNV_19	OrNV_79		TNV_55		-	-	GrBNV_gp59-like protein	putative gp59-like protein	hypothetical protein	-	-	-	ACH96209.1 GrBNV gp59-like protein	GrBNV gp59-like protein-like protein	GrBNV_gp59-like protein	-	GrBNV gp59-like protein	-
59	OG0000058					DiNV_44	ENV_16	GbNV_60				KNV_22	MNV_16	OrNV_80		TNV_56		-	-	GrBNV_gp60-like protein	putative gp60-like protein	hypothetical protein	-	-	-	ACH96210.1 GrBNV gp60-like protein	GrBNV gp60-like protein-like protein	GrBNV_gp60-like protein	-	GrBNV gp60-like protein	-
60	OG0000059					DiNV_45	ENV_15	GbNV_61				KNV_21	MNV_15	OrNV_86		TNV_58		-	-	GrBNV_gp61-like protein	putative gp61-like protein	hypothetical protein	-	-	-	ACH96216.1 GrBNV gp61-like protein	GrBNV gp61-like protein-like protein	GrBNV_gp61-like protein	-	GrBNV gp61-like protein	-
61	OG0000060					DiNV_56	ENV_10	GbNV_9				KNV_3	MNV_9	OrNV_95		TNV_63		-	-	GrBNV_gp09-like protein	putative gp09-like protein	hypothetical protein	-	-	-	ACH96225.1 OrNV gp095-like protein	GrBNV gp09-like protein-like protein	GrBNV_gp09-like protein	-	GrBNV gp09-like protein	-
62	OG0000061					DiNV_61	ENV_6			HzNV-1_109	HzNV-2_35		MNV_5	OrNV_6		TNV_6		-	-	thymidylate synthase/pyrimidine hydroxymethylase-like protein	thymidylate synthase/pyrimidine hydroxymethylase-like protein	-	-	thymidylate synthase	thymidylate synthase	-	thymidylate synthase/pyrimidine hydroxymethylase-like protein	thymidylate synthase/pyrimidine hydroxymethylase-like protein	-	thymidylate synthase/pyrimidine hydroxymethylase-like protein	-
63	OG0000062					DiNV_63	ENV_3	GbNV_13				KNV_8	MNV_3	OrNV_3		TNV_3		-	-	GrBNV_gp13-like protein	putative gp13-like protein	hypothetical protein	-	-	-	ACH96133.1 GrBNV gp13-like protein	GrBNV gp13-like protein-like protein	GrBNV_gp13-like protein	-	GrBNV gp13-like protein	-
64	OG0000063					DiNV_70	ENV_83	GbNV_48				KNV_14	MNV_91	OrNV_132		TNV_90		-	-	GrBNV_gp48-like protein	putative gp48-like protein	hypothetical protein	-	-	-	ACH96262.1 GrBNV gp48-like protein	GrBNV gp48-like protein-like protein	GrBNV_gp48-like protein	-	GrBNV gp48-like protein	-
65	OG0000064					DiNV_77	ENV_77	GbNV_41				KNV_92	MNV_85	OrNV_123		TNV_85		-	-	GrBNV_gp41-like protein	putative gp41-like protein	hypothetical protein	-	-	-	ACH96253.1 GrBNV gp41-like protein	GrBNV gp41-like protein-like protein	GrBNV_gp41-like protein	-	GrBNV gp41-like protein	-
66	OG0000065					DiNV_80	ENV_74	GbNV_37				KNV_89	MNV_81	OrNV_120		TNV_82		-	-	GrBNV_gp37-like protein	putative gp37-like protein	hypothetical protein	-	-	-	ACH96250.1 GrBNV gp37-like protein	GrBNV gp37-like protein-like protein	GrBNV_gp37-like protein	-	GrBNV gp37-like protein	-
67	OG0000066					DiNV_81	ENV_73	GbNV_36				KNV_88	MNV_80	OrNV_119		TNV_81		-	-	GrBNV_gp36-like protein	putative gp36-like protein	hypothetical protein	-	-	-	ACH96249.1 GrBNV gp36-like protein	GrBNV gp36-like protein-like protein	GrBNV_gp36-like protein	-	GrBNV gp36-like protein	-
68	OG0000067					DiNV_82	ENV_72	GbNV_35				KNV_87	MNV_79	OrNV_118		TNV_80		-	-	GrBNV_gp35-like protein	putative gp35-like protein	hypothetical protein	-	-	-	ACH96248.1 GrBNV gp35-like protein	GrBNV gp35-like protein-like protein	GrBNV_gp35-like protein	-	GrBNV gp35-like protein	-
69	OG0000068					DiNV_83	ENV_71	GbNV_34				KNV_86	MNV_78	OrNV_117		TNV_79		-	-	guanosine monophosphate kinase	putative gp34-like protein	hypothetical protein	-	-	-	ACH96247.1 GrBNV gp34-like protein	guanosine monophosphate kinase	GrBNV_gp34-like protein	-	GrBNV gp34-like protein	-
70	OG0000069					DiNV_84	ENV_70	GbNV_33				KNV_85	MNV_77	OrNV_116		TNV_78		-	-	GrBNV_gp33-like protein	putative gp33-like protein	hypothetical protein	-	-	-	ACH96246.1 GrBNV gp33-like protein	GrBNV gp33-like protein-like protein	GrBNV_gp33-like protein	-	GrBNV gp33-like protein	-
71	OG0000070					DiNV_86	ENV_68	GbNV_6				KNV_83	MNV_75	OrNV_114		TNV_76		-	-	GrBNV_gp06-like protein	putative gp06-like protein	hypothetical protein	-	-	-	ACH96244.1 GrBNV gp06-like protein	GrBNV gp06-like protein-like protein	GrBNV_gp06-like protein	-	GrBNV gp06-like protein	-
72	OG0000071					DiNV_99	ENV_57	GbNV_64				KNV_69	MNV_63	OrNV_15		TNV_18		-	-	vp39	vp39-like protein	-	-	-	-	ACH96145.1 vp39-like protein	vp39	vp39	-	OrNV vp39-like protein	-
73	OG0000072					DiNV_104	ENV_53	GbNV_69				KNV_64	MNV_58	OrNV_20		TNV_13		-	-	P47	p47 protein	hypothetical protein	-	-	-	ACH96150.1 p47-like protein	P47	p47	-	OrNV p47-like	-
74	OG0000073		CcNV_8	CmNV_8	DhNV_7				HgNV_8						PmNV_14		ToNV_115	-	p47	-	-	-	P47	-	-	-	-	-	P47	-	P47
75	OG0000074		CcNV_16, CcNV_17, CcNV_18, CcNV_44, CcNV_47, CcNV_58															-	-	-	-	-	-	-	-	-	-	-	-	-	-
76	OG0000075		CcNV_55	CmNV_39	DhNV_53				HgNV_41						PmNV_54		ToNV_54	-	DhNV_053	-	-	-	hypothetical protein	-	-	-	-	-	hypothetical protein	-	hypothetical protein
77	OG0000076		CcNV_76	CmNV_68	DhNV_88				HgNV_68						PmNV_78		ToNV_64	-	HgNV_068	-	-	-	hypothetical protein	-	-	-	-	-	hypothetical protein	-	V-TREX
78	OG0000077					DiNV_2		GbNV_74				KNV_60	MNV_55	OrNV_23		TNV_10		-	-	guanylate kinase-like protein	-	putative guanylate kinase	-	-	-	ACH96153.1 guanylate kinase-like protein	guanylate kinase-like protein	guanylate kinase-like protein	-	guanylate kinase-like protein	-
79	OG0000078					DiNV_3	ENV_50					KNV_59	MNV_54	OrNV_24		TNV_9		-	-	GrBNV_gp75-like protein	putative gp75-like protein	-	-	-	-	ACH96154.1 GrBNV gp75-like protein	GrBNV gp75-like protein-like protein	GrBNV_gp75-like protein	-	GrBNV gp75-like protein	-
80	OG0000079					DiNV_5	ENV_48					KNV_57	MNV_52	OrNV_26		TNV_20		-	-	hypothetical protein	hypothetical protein	-	-	-	-	hypothetical protein	DiNV CH01M ORF4-like protein	hypothetical protein	-	OrNV gp026-like protein	-
81	OG0000080					DiNV_8	ENV_46					KNV_54	MNV_49	OrNV_28		TNV_22		-	-	putative transposase	putative gp028-like protein	-	-	-	-	ACH96158.1 unknown protein	putative transposase	hypothetical protein	-	OrNV gp028-like protein	-
82	OG0000081					DiNV_13	ENV_41					KNV_48	MNV_44	OrNV_36		TNV_28		-	-	hypothetical protein	hypothetical protein p8	-	-	-	-	putative protein 15	DiNV CH01M ORF12-like protein	hypothetical protein	-	hypothetical protein	-
83	OG0000082					DiNV_14	ENV_40					KNV_47	MNV_43	OrNV_37		TNV_29		-	-	61K protein	putative 61k AcORF9-like protein	-	-	-	-	ACH96167.1 61k AcORF9 3-like protein	61K protein	61k AcORF9	-	61 kDa AcORF9-like protein	-
84	OG0000083					DiNV_17	ENV_37					KNV_44	MNV_40	OrNV_41		TNV_32		-	-	GrBNV_gp95-like protein	putative gp95-like protein	-	-	-	-	ACH96171.1 GrBNV gp95-like protein	GrBNV gp95-like protein-like protein	GrBNV_gp95-like protein	-	hypothetical protein	-
85	OG0000084					DiNV_28	ENV_27					KNV_35	MNV_31	OrNV_57		TNV_44		-	-	hypothetical protein	patatin-like phospholipase-like protein	-	-	-	-	ACH96187.1 patatin-like phospholipase-like protein	DiNV CH01M ORF27-like protein	patatin-like phospholipase-like protein	-	patatin-like phospholipase-like protein	-
86	OG0000085					DiNV_37	ENV_19					KNV_27	MNV_23	OrNV_73		TNV_52		-	-	hypothetical protein	putative gp073-like protein	-	-	-	-	ACH96203.1 unknown protein	DiNV CH01M ORF37-like protein	hypothetical protein	-	OrNV gp073-like protein	-
87	OG0000086					DiNV_42, DiNV_43	ENV_25					KNV_79	MNV_17, MNV_18					-	-	trypsin-like serine protease-like protein	trypsin-like protein	-	-	-	-	putative serine protease	trypsin-like serine protease-like protein	-	-	-	-
88	OG0000087					DiNV_55	ENV_11					KNV_2	MNV_10	OrNV_94		TNV_62		-	-	OrNV_gp094-like protein	putative gp106-like protein	-	-	-	-	ACH96224.1 OrNV gp094-like protein	OrNV gp094-like protein	hypothetical protein	-	OrNV gp094-like protein	-
89	OG0000088					DiNV_58	ENV_8					KNV_5	MNV_7	OrNV_98		TNV_67		-	-	hypothetical protein	hypothetical protein	-	-	-	-	ACH96228.1 unknown protein	DiNV CH01M ORF53-like protein	hypothetical protein	-	OrNV gp098-like protein	-
90	OG0000089					DiNV_64	ENV_2					KNV_9	MNV_2	OrNV_2		TNV_2		-	-	trypsin-like serine protease-like protein	putative trypsin-like serine protease-like protein	-	-	-	-	ACH96132.1 trypsin-like serine protease-like protein	trypsin-like serine protease-like protein	trypsin-like serine protease-like protein	-	trypsin-like serine protease-like protein	-
91	OG0000090					DiNV_76	ENV_78					KNV_93	MNV_86	OrNV_124		TNV_86		-	-	hypothetical protein	putative gp124-like protein	-	-	-	-	ACH96254.1 unknown protein	DiNV CH01M ORF69-like protein	hypothetical protein	-	OrNV gp124-like protein	-
92	OG0000091					DiNV_78	ENV_76					KNV_91	MNV_84	OrNV_122		TNV_84		-	-	Fen-1	putative gp39-like protein	-	-	-	-	ACH96252.1 GrBNV gp39-like protein	Fen-1	GrBNV_gp39-like protein	-	GrBNV gp39-like protein	-
93	OG0000092					DiNV_94	ENV_62					KNV_75	MNV_68	OrNV_105		TNV_71		-	-	GrBNV_gp43-like protein	putative gp43-like protein	-	-	-	-	ACH96235.1 GrBNV gp43-like protein	GrBNV gp43-like protein-like protein	GrBNV_gp43-like protein	-	GrBNV gp43-like protein	-
94	OG0000093					DiNV_95		GbNV_62				KNV_74	MNV_67	OrNV_104		TNV_70		-	-	GrBNV_gp62-like protein	-	hypothetical protein	-	-	-	ACH96234.1 GrBNV gp62-like protein	GrBNV gp62-like protein-like protein	GrBNV_gp62-like protein	-	GrBNV gp62-like protein	-
95	OG0000094					DiNV_105	ENV_52					KNV_63	MNV_57	OrNV_21		TNV_12		-	-	hypothetical protein	putative gp021-like protein	-	-	-	-	putative protein 7	putative protein 2	hypothetical protein	-	hypothetical protein	-
96	OG0000095									HzNV-1_135, HzNV-1_138	HzNV-2_12, HzNV-2_15	KNV_56, KNV_84						-	-	-	-	-	-	inhibitor of apoptosis protein/IAP	inhibitor of apoptosis protein	ACH96245.1 odv-e56-like protein	-	-	-	-	-
97	OG0000096		CcNV_7	CmNV_7	DhNV_6				HgNV_7						PmNV_12			-	KN57_gp012	-	-	-	hypothetical protein	-	-	-	-	-	hypothetical protein	-	-
98	OG0000097		CcNV_13	CmNV_14	DhNV_13				HgNV_14						PmNV_21			-	HgNV_014	-	-	-	hypothetical protein	-	-	-	-	-	hypothetical protein	-	-
99	OG0000098		CcNV_14	CmNV_15	DhNV_14				HgNV_15						PmNV_22			-	KN57_gp022	-	-	-	Vp39/31 k	-	-	-	-	-	hypothetical protein	-	-
100	OG0000099		CcNV_24	CmNV_18	DhNV_24				HgNV_18						PmNV_25			-	DhNV_024	-	-	-	hypothetical protein	-	-	-	-	-	hypothetical protein	-	-
101	OG0000100		CcNV_38	CmNV_30	DhNV_36				HgNV_31						PmNV_43			-	DhNV_036	-	-	-	hypothetical protein	-	-	-	-	-	hypothetical protein	-	-
102	OG0000101		CcNV_42	CmNV_35	DhNV_31				HgNV_36						PmNV_48			-	KN57_gp048	-	-	-	hypothetical protein	-	-	-	-	-	hypothetical protein	-	-
103	OG0000102		CcNV_52	CmNV_37	DhNV_50				HgNV_38						PmNV_51			-	Ac92	-	-	-	hypothetical protein	-	-	-	-	-	hypothetical protein	-	-
104	OG0000103		CcNV_71	CmNV_59	DhNV_75				HgNV_58						PmNV_68			-	KN57gp_068	-	-	-	hypothetical protein	-	-	-	-	-	hypothetical protein	-	-
105	OG0000104		CcNV_73	CmNV_61	DhNV_73				HgNV_60						PmNV_70			-	KN57gp_070	-	-	-	hypothetical protein	-	-	-	-	-	hypothetical protein	-	-
106	OG0000105		CcNV_79	CmNV_71	DhNV_85				HgNV_72						PmNV_82			-	DhNV_085	-	-	-	hypothetical protein	-	-	-	-	-	hypothetical protein	-	-
107	OG0000106		CcNV_82	CmNV_74	DhNV_82				HgNV_75						PmNV_85			-	HgNV_075	-	-	-	hypothetical protein	-	-	-	-	-	hypothetical protein	-	-
108	OG0000107		CcNV_84	CmNV_76	DhNV_80				HgNV_77						PmNV_87			-	KN57gp_087	-	-	-	hypothetical protein	-	-	-	-	-	hypothetical protein	-	-
109	OG0000108		CcNV_86	CmNV_78	DhNV_68				HgNV_79						PmNV_89			-	DhNV_068	-	-	-	hypothetical protein	-	-	-	-	-	hypothetical protein	-	-
110	OG0000109		CcNV_97	CmNV_85	DhNV_98				HgNV_86						PmNV_97			-	KN57gp_097	-	-	-	hypothetical protein	-	-	-	-	-	hypothetical protein	-	-
111	OG0000110		CcNV_98	CmNV_86	DhNV_99				HgNV_87						PmNV_98			-	Esterase	-	-	-	esterase	-	-	-	-	-	esterase	-	-
112	OG0000111		CcNV_101	CmNV_88	DhNV_101				HgNV_89						PmNV_100			-	11K	-	-	-	11K virion structural protein	-	-	-	-	-	11K virion structural protein	-	-
113	OG0000112		CcNV_103	CmNV_90	DhNV_103				HgNV_91						PmNV_102			-	KN57gp_102	-	-	-	hypothetical protein	-	-	-	-	-	hypothetical protein	-	-
114	OG0000113		CcNV_104	CmNV_97	DhNV_104				HgNV_96						PmNV_107			-	KN57gp_107	-	-	-	hypothetical protein	-	-	-	-	-	hypothetical protein	-	-
115	OG0000114					DiNV_38						KNV_26	MNV_22	OrNV_74		TNV_53		-	-	hypothetical protein	-	-	-	-	-	ACH96204.1-like protein	DiNV CH01M ORF38-like protein	hypothetical protein	-	OrNV gp074-like protein	-
116	OG0000115					DiNV_40		GbNV_58				KNV_24	MNV_20	OrNV_76				-	-	GrBNV_gp58-like protein	-	hypothetical protein	-	-	-	ACH96206.1 GrBNV gp58-like protein	GrBNV gp58-like protein-like protein	GrBNV_gp58-like protein	-	-	-
117	OG0000116					DiNV_59	ENV_7					KNV_6	MNV_6	OrNV_11				-	-	mitochondrial carrier protein-like protein	hypothetical protein	-	-	-	-	ACH96141.1 mitochondrial carrier protein-like protein	mitochondrial carrier protein-like protein	mitochondrial carrier protein-like protein	-	-	-
118	OG0000117					DiNV_88				HzNV-1_71	HzNV-2_67	KNV_81	MNV_73					-	-	putative deoxynucleoside kinase protein	-	-	-	deoxynucleotide kinase	deoxynuclease kinase	putative deoxynucleoside kinase protein	putative deoxynucleoside kinase protein	-	-	-	-
119	OG0000118					DiNV_103						KNV_65	MNV_59	OrNV_19		TNV_14		-	-	Ac146-like protein	-	-	-	-	-	ACH96149.1 Ac146-like protein	Ac146-like protein	Ac146-like protein	-	Ac146-like protein	-
120	OG0000119						ENV_58					KNV_70	MNV_64	OrNV_13		TNV_19		-	-	-	putative gp013-like protein	-	-	-	-	ACH96143.1 unknown protein	ACH96143.1-like protein	hypothetical protein	-	OrNV gp013-like protein	-
121	OG0000120		CcNV_41	CmNV_34					HgNV_35						PmNV_47			-	-	-	-	-	hypothetical protein	-	-	-	-	-	hypothetical protein	-	-
122	OG0000121		CcNV_48, CcNV_70	CmNV_94											PmNV_1			-	-	-	-	-	-	-	-	-	-	-	polyhedrin	-	-
123	OG0000122		CcNV_49, CcNV_50, CcNV_57						HgNV_62									-	-	-	-	-	hypothetical protein	-	-	-	-	-	-	-	-
124	OG0000123		CcNV_54							HzNV-1_143	HzNV-2_9				PmNV_53			-	-	-	-	-	-	Orf143	hypothetical protein	-	-	-	hypothetical protein	-	-
125	OG0000124		CcNV_105	CmNV_98					HgNV_97						PmNV_108			-	-	-	-	-	hypothetical protein	-	-	-	-	-	hypothetical protein	-	-
126	OG0000125			CmNV_3	DhNV_2				HgNV_3						PmNV_7			-	KN57_gp007	-	-	-	hypothetical protein	-	-	-	-	-	hypothetical protein	-	-
127	OG0000126			CmNV_10	DhNV_9				HgNV_10						PmNV_17			-	HZV_115	-	-	-	HZV 115-like protein	-	-	-	-	-	HZV_115-like protein	-	-
128	OG0000127			CmNV_50	DhNV_63				HgNV_50						PmNV_62			-	KN57gp_062	-	-	-	hypothetical protein	-	-	-	-	-	hypothetical protein	-	-
129	OG0000128				DhNV_41, DhNV_42, DhNV_43, DhNV_44													-	-	-	-	-	-	-	-	-	-	-	-	-	-
130	OG0000129					DiNV_25		GbNV_85						OrNV_52		TNV_40		-	-	LEF-5	-	late expression factor 5	-	-	-	-	-	lef-5	-	lef-5	-
131	OG0000130					DiNV_33	ENV_23					KNV_31	MNV_27					-	-	hypothetical protein	hypothetical protein p5	-	-	-	-	hypothetical protein	DiNV CH01M ORF33-like protein	-	-	-	-
132	OG0000131					DiNV_96	ENV_60					KNV_72	MNV_66					-	-	hypothetical protein	hypothetical protein p1	-	-	-	-	ACH96233.1 unknown protein	hypothetical protein DiNV CH01M ORF89-like protein	-	-	-	-
133	OG0000132											KNV_32	MNV_28	OrNV_62		TNV_47		-	-	-	-	-	-	-	-	ACH96192.1 unknown protein	hypothetical protein	hypothetical protein	-	OrNV gp062-like protein	-
134	OG0000133	AcMNPV_10												OrNV_7		TNV_7		protein kinase	-	-	-	-	-	-	-	-	-	calcineurin-like phosphoesterase-like protein	-	calcineurin-like phosphoesterase-like protein	-
135	OG0000134	AcMNPV_142, AcMNPV_143, AcMNPV_149																putative early gene transactivator/early gene transactivator	-	-	-	-	-	-	-	-	-	-	-	-	-
136	OG0000135		CcNV_26							HzNV-1_69	HzNV-2_69							-	-	-	-	-	-	dUTP pyrophosphatase	dUTPase	-	-	-	-	-	-
137	OG0000136		CcNV_43		DhNV_76				HgNV_71									-	HgNV_071	-	-	-	LOC108666550-like protein	-	-	-	-	-	-	-	-
138	OG0000137		CcNV_69	CmNV_58											PmNV_67			-	-	-	-	-	-	-	-	-	-	-	hypothetical protein	-	-
139	OG0000138			CmNV_11					HgNV_11						PmNV_18			-	-	-	-	-	hypothetical protein	-	-	-	-	-	hypothetical protein	-	-
140	OG0000139			CmNV_12					HgNV_12						PmNV_19			-	-	-	-	-	hypothetical protein	-	-	-	-	-	hypothetical protein	-	-
141	OG0000140			CmNV_28					HgNV_29						PmNV_40			-	-	-	-	-	hypothetical protein	-	-	-	-	-	hypothetical protein	-	-
142	OG0000141			CmNV_31					HgNV_32						PmNV_44			-	-	-	-	-	hypothetical protein	-	-	-	-	-	hypothetical protein	-	-
143	OG0000142			CmNV_36					HgNV_37						PmNV_50			-	-	-	-	-	hypothetical protein	-	-	-	-	-	hypothetical protein	-	-
144	OG0000143			CmNV_43, CmNV_44, CmNV_95														-	-	-	-	-	-	-	-	-	-	-	-	-	-
145	OG0000144			CmNV_48					HgNV_48						PmNV_60			-	-	-	-	-	hypothetical protein	-	-	-	-	-	hypothetical protein	-	-
146	OG0000145			CmNV_51					HgNV_51						PmNV_63			-	-	-	-	-	hypothetical protein	-	-	-	-	-	hypothetical protein	-	-
147	OG0000146			CmNV_62					HgNV_61						PmNV_71			-	-	-	-	-	hypothetical protein	-	-	-	-	-	hypothetical protein	-	-
148	OG0000147			CmNV_70					HgNV_70						PmNV_80			-	-	-	-	-	hypothetical protein	-	-	-	-	-	hypothetical protein	-	-
149	OG0000148			CmNV_73					HgNV_74						PmNV_84			-	-	-	-	-	hypothetical protein	-	-	-	-	-	hypothetical protein	-	-
150	OG0000149			CmNV_81					HgNV_82						PmNV_92			-	-	-	-	-	hypothetical protein	-	-	-	-	-	hypothetical protein	-	-
151	OG0000150			CmNV_89					HgNV_90						PmNV_101			-	-	-	-	-	hypothetical protein	-	-	-	-	-	hypothetical protein	-	-
152	OG0000151			CmNV_91				GbNV_98	HgNV_92									-	-	-	-	inhibitor of apoptosis protein 3	death-associated inhibitor of apoptosis 1	-	-	-	-	-	-	-	-
153	OG0000152					DiNV_49						KNV_18	MNV_13					-	-	hypothetical protein	-	-	-	-	-	hypothetical protein	DiNV CH01M ORF102-like protein	-	-	-	-
154	OG0000153					DiNV_52						KNV_16	MNV_11					-	-	hypothetical protein	-	-	-	-	-	hypothetical protein	putative protein 4	-	-	-	-
155	OG0000154					DiNV_71						KNV_15	MNV_90					-	-	hypothetical protein	-	-	-	-	-	putative protein 4	putative protein 1	-	-	-	-
156	OG0000155						ENV_5							OrNV_5		TNV_5		-	-	-	putative gp005-like protein	-	-	-	-	-	-	hypothetical protein	-	OrNV gp005-like protein	-
157	OG0000156								HgNV_55, HgNV_56, HgNV_57									-	-	-	-	-	-	-	-	-	-	-	-	-	-
158	OG0000157																ToNV_32, ToNV_33, ToNV_34	-	-	-	-	-	-	-	-	-	-	-	-	-	-
159	OG0000158																ToNV_78, ToNV_79, ToNV_81	-	-	-	-	-	-	-	-	-	-	-	-	-	-
160	OG0000159																ToNV_90, ToNV_91, ToNV_92	-	-	-	-	-	-	-	-	-	-	-	-	-	-
161	OG0000160		CcNV_51		DhNV_49													-	DhNV_049	-	-	-	-	-	-	-	-	-	-	-	-
162	OG0000161			CmNV_19					HgNV_19									-	-	-	-	-	E3 ubiquitin-protein ligase TRIM39-like protein	-	-	-	-	-	-	-	-
163	OG0000162			CmNV_21					HgNV_23									-	-	-	-	-	serine/threonine protein kinase	-	-	-	-	-	-	-	-
164	OG0000163			CmNV_24					HgNV_26									-	-	-	-	-	dihydroxy-acid dehydratase	-	-	-	-	-	-	-	-
165	OG0000164			CmNV_65					HgNV_65									-	-	-	-	-	hypothetical protein	-	-	-	-	-	-	-	-
166	OG0000165			CmNV_67					HgNV_67									-	-	-	-	-	hypothetical protein	-	-	-	-	-	-	-	-
167	OG0000166			CmNV_72					HgNV_73									-	-	-	-	-	hypothetical protein	-	-	-	-	-	-	-	-
168	OG0000167			CmNV_92, CmNV_93														-	-	-	-	-	-	-	-	-	-	-	-	-	-
169	OG0000168					DiNV_73							MNV_89					-	-	hypothetical protein	-	-	-	-	-	-	DiNV CH01M ORF107-like protein	-	-	-	-
170	OG0000169					DiNV_89							MNV_72					-	-	hypothetical protein	-	-	-	-	-	-	putative protein 3	-	-	-	-
171	OG0000170									HzNV-1_1	HzNV-2_1							-	-	-	-	-	-	histone h3%2C h4	histone H3	-	-	-	-	-	-
172	OG0000171									HzNV-1_3	HzNV-2_113							-	-	-	-	-	-	histidine kinase	hypothetical protein	-	-	-	-	-	-
173	OG0000172									HzNV-1_4	HzNV-2_112							-	-	-	-	-	-	Orf4	hypothetical protein	-	-	-	-	-	-
174	OG0000173									HzNV-1_7	HzNV-2_111							-	-	-	-	-	-	dihydrofolate reductase	dihydrofolate reductase	-	-	-	-	-	-
175	OG0000174									HzNV-1_8	HzNV-2_110							-	-	-	-	-	-	cAMP-dependent protein kinase catalytic chain 1	protein kinase	-	-	-	-	-	-
176	OG0000175									HzNV-1_9	HzNV-2_109							-	-	-	-	-	-	Orf9	hypothetical protein	-	-	-	-	-	-
177	OG0000176									HzNV-1_12	HzNV-2_105							-	-	-	-	-	-	Orf12	hypothetical protein	-	-	-	-	-	-
178	OG0000177									HzNV-1_24	HzNV-2_103							-	-	-	-	-	-	Orf24	hypothetical protein	-	-	-	-	-	-
179	OG0000178									HzNV-1_28	HzNV-2_101							-	-	-	-	-	-	Orf28	hypothetical protein	-	-	-	-	-	-
180	OG0000179									HzNV-1_29	HzNV-2_100							-	-	-	-	-	-	Orf29	hypothetical protein	-	-	-	-	-	-
181	OG0000180									HzNV-1_30	HzNV-2_99							-	-	-	-	-	-	Orf30	esterase	-	-	-	-	-	-
182	OG0000181									HzNV-1_31	HzNV-2_98							-	-	-	-	-	-	Orf31	hypothetical protein	-	-	-	-	-	-
183	OG0000182									HzNV-1_32	HzNV-2_97							-	-	-	-	-	-	Orf32	15k virion structural protein	-	-	-	-	-	-
184	OG0000183									HzNV-1_34	HzNV-2_95							-	-	-	-	-	-	Orf34	hypothetical protein	-	-	-	-	-	-
185	OG0000184									HzNV-1_43	HzNV-2_90							-	-	-	-	-	-	DNA intrastrand crosslink recognition protein	hypothetical protein	-	-	-	-	-	-
186	OG0000185									HzNV-1_47	HzNV-2_88							-	-	-	-	-	-	myosin-like antigen	hypothetical protein	-	-	-	-	-	-
187	OG0000186									HzNV-1_49	HzNV-2_87							-	-	-	-	-	-	Orf49	hypothetical protein	-	-	-	-	-	-
188	OG0000187									HzNV-1_54	HzNV-2_83							-	-	-	-	-	-	Orf54	hypothetical protein	-	-	-	-	-	-
189	OG0000188									HzNV-1_56	HzNV-2_81							-	-	-	-	-	-	Orf56	hypothetical protein	-	-	-	-	-	-
190	OG0000189									HzNV-1_58	HzNV-2_78							-	-	-	-	-	-	Orf58	hypothetical protein	-	-	-	-	-	-
191	OG0000190									HzNV-1_59	HzNV-2_77							-	-	-	-	-	-	Orf59	hypothetical protein	-	-	-	-	-	-
192	OG0000191									HzNV-1_62	HzNV-2_75							-	-	-	-	-	-	stress-induced protein STI1	hypothetical protein	-	-	-	-	-	-
193	OG0000192									HzNV-1_63	HzNV-2_74							-	-	-	-	-	-	Orf63	hypothetical protein	-	-	-	-	-	-
194	OG0000193									HzNV-1_66	HzNV-2_72							-	-	-	-	-	-	Orf66	hypothetical protein	-	-	-	-	-	-
195	OG0000194									HzNV-1_67	HzNV-2_71							-	-	-	-	-	-	Orf67	hypothetical protein	-	-	-	-	-	-
196	OG0000195									HzNV-1_70	HzNV-2_68							-	-	-	-	-	-	matrix metalloproteinase	matrix metalloprotease	-	-	-	-	-	-
197	OG0000196									HzNV-1_72	HzNV-2_66							-	-	-	-	-	-	glycine hydroxymethyltransferase	serine hydroxymethyltransferase	-	-	-	-	-	-
198	OG0000197									HzNV-1_77	HzNV-2_61							-	-	-	-	-	-	Orf77	hypothetical protein	-	-	-	-	-	-
199	OG0000198									HzNV-1_78	HzNV-2_60							-	-	-	-	-	-	Orf78	hypothetical protein	-	-	-	-	-	-
200	OG0000199									HzNV-1_79	HzNV-2_59							-	-	-	-	-	-	p34	p34 late protein	-	-	-	-	-	-
201	OG0000200									HzNV-1_81	HzNV-2_58							-	-	-	-	-	-	cytochrome-c oxidase subunit III	hypothetical protein	-	-	-	-	-	-
202	OG0000201									HzNV-1_83	HzNV-2_56							-	-	-	-	-	-	von Willebrand factor	hypothetical protein	-	-	-	-	-	-
203	OG0000202									HzNV-1_85	HzNV-2_55							-	-	-	-	-	-	Orf85	hypothetical protein	-	-	-	-	-	-
204	OG0000203									HzNV-1_87	HzNV-2_54							-	-	-	-	-	-	Orf87	hypothetical protein	-	-	-	-	-	-
205	OG0000204									HzNV-1_89	HzNV-2_52							-	-	-	-	-	-	Orf89	31k virion structural protein	-	-	-	-	-	-
206	OG0000205									HzNV-1_94	HzNV-2_48							-	-	-	-	-	-	Orf94	hypothetical protein	-	-	-	-	-	-
207	OG0000206									HzNV-1_96	HzNV-2_46							-	-	-	-	-	-	Orf96	hypothetical protein	-	-	-	-	-	-
208	OG0000207									HzNV-1_97	HzNV-2_44							-	-	-	-	-	-	Orf97	hypothetical protein	-	-	-	-	-	-
209	OG0000208									HzNV-1_99	HzNV-2_42							-	-	-	-	-	-	Orf99	28k virion structural protein	-	-	-	-	-	-
210	OG0000209									HzNV-1_100	HzNV-2_41							-	-	-	-	-	-	Orf100	hypothetical protein	-	-	-	-	-	-
211	OG0000210									HzNV-1_107	HzNV-2_36							-	-	-	-	-	-	mucin-like glycoprotein 900	hypothetical protein	-	-	-	-	-	-
212	OG0000211									HzNV-1_112	HzNV-2_33							-	-	-	-	-	-	Orf112	hypothetical protein	-	-	-	-	-	-
213	OG0000212									HzNV-1_117	HzNV-2_31							-	-	-	-	-	-	Orf117	hypothetical protein	-	-	-	-	-	-
214	OG0000213									HzNV-1_119	HzNV-2_29							-	-	-	-	-	-	myosin heavy chain	DNA repair related ATPase	-	-	-	-	-	-
215	OG0000214									HzNV-1_122	HzNV-2_27							-	-	-	-	-	-	microtubule-associated-like protein	hypothetical protein	-	-	-	-	-	-
216	OG0000215									HzNV-1_124	HzNV-2_25							-	-	-	-	-	-	Orf124	11k virion structural protein	-	-	-	-	-	-
217	OG0000216									HzNV-1_125	HzNV-2_24							-	-	-	-	-	-	Orf125	hypothetical protein	-	-	-	-	-	-
218	OG0000217									HzNV-1_126	HzNV-2_23							-	-	-	-	-	-	tetracyclin-resistance protein	membrane transporter	-	-	-	-	-	-
219	OG0000218									HzNV-1_127	HzNV-2_22							-	-	-	-	-	-	Orf127	hypothetical protein	-	-	-	-	-	-
220	OG0000219									HzNV-1_129	HzNV-2_20							-	-	-	-	-	-	Orf129	-	-	-	-	-	-	-
221	OG0000220									HzNV-1_130	HzNV-2_19							-	-	-	-	-	-	Orf130	hypothetical protein	-	-	-	-	-	-
222	OG0000221									HzNV-1_133	HzNV-2_17							-	-	-	-	-	-	Orf133	hypothetical protein	-	-	-	-	-	-
223	OG0000222									HzNV-1_134	HzNV-2_16							-	-	-	-	-	-	Orf134	hypothetical protein	-	-	-	-	-	-
224	OG0000223									HzNV-1_136	HzNV-2_14							-	-	-	-	-	-	Orf136	hypothetical protein	-	-	-	-	-	-
225	OG0000224									HzNV-1_137	HzNV-2_13							-	-	-	-	-	-	Orf137	hypothetical protein	-	-	-	-	-	-
226	OG0000225									HzNV-1_141	HzNV-2_10							-	-	-	-	-	-	Orf141	hypothetical protein	-	-	-	-	-	-
227	OG0000226									HzNV-1_145	HzNV-2_7							-	-	-	-	-	-	carboxylesterase	juvenile hormone esterase	-	-	-	-	-	-
228	OG0000227									HzNV-1_148	HzNV-2_5							-	-	-	-	-	-	Orf148	hypothetical protein	-	-	-	-	-	-
229	OG0000228									HzNV-1_150	HzNV-2_4							-	-	-	-	-	-	Orf150	hypothetical protein	-	-	-	-	-	-
230	OG0000229									HzNV-1_151	HzNV-2_3							-	-	-	-	-	-	Orf151	hypothetical protein	-	-	-	-	-	-
231	OG0000230									HzNV-1_154	HzNV-2_2							-	-	-	-	-	-	Orf154	hypothetical protein	-	-	-	-	-	-
232	OG0000231													OrNV_35		TNV_27		-	-	-	-	-	-	-	-	-	-	hypothetical protein	-	OrNV gp035-like protein	-
233	OG0000232													OrNV_56		TNV_43		-	-	-	-	-	-	-	-	-	-	hypothetical protein	-	hypothetical protein	-
234	OG0000233													OrNV_58		TNV_45		-	-	-	-	-	-	-	-	-	-	HZV_115-like protein	-	HZV 115-like protein	-
235	OG0000234													OrNV_97		TNV_66		-	-	-	-	-	-	-	-	-	-	mRNA decapping enzyme 2-like protein	-	mRNA decapping enzyme 2-like protein	-
236	OG0000235													OrNV_138		TNV_93		-	-	-	-	-	-	-	-	-	-	hypothetical protein	-	OrNV gp138-like protein	-
237	OG0000236														PmNV_33, PmNV_49			-	-	-	-	-	-	-	-	-	-	-	putative tripartite motif-containing protein 10/hypothetical protein	-	-
238	OG0000237	AcMNPV_1																protein tyrosine phosphatase	-	-	-	-	-	-	-	-	-	-	-	-	-
239	OG0000238	AcMNPV_2																baculovirus repeated ORF	-	-	-	-	-	-	-	-	-	-	-	-	-
240	OG0000239	AcMNPV_3																conotoxin-like peptide	-	-	-	-	-	-	-	-	-	-	-	-	-
241	OG0000240	AcMNPV_4																AcOrf-4 peptide	-	-	-	-	-	-	-	-	-	-	-	-	-
242	OG0000241	AcMNPV_5																AcOrf-5 peptide	-	-	-	-	-	-	-	-	-	-	-	-	-
243	OG0000242	AcMNPV_6																late expression factor 2	-	-	-	-	-	-	-	-	-	-	-	-	-
244	OG0000243	AcMNPV_7																hypothetical protein	-	-	-	-	-	-	-	-	-	-	-	-	-
245	OG0000244	AcMNPV_8																major occlusion body protein	-	-	-	-	-	-	-	-	-	-	-	-	-
246	OG0000245	AcMNPV_9																viral capsid associated protein	-	-	-	-	-	-	-	-	-	-	-	-	-
247	OG0000246	AcMNPV_11																AcOrf-11 peptide	-	-	-	-	-	-	-	-	-	-	-	-	-
248	OG0000247	AcMNPV_12																AcOrf-12 peptide	-	-	-	-	-	-	-	-	-	-	-	-	-
249	OG0000248	AcMNPV_13																AcOrf-13 peptide	-	-	-	-	-	-	-	-	-	-	-	-	-
250	OG0000249	AcMNPV_14																late expression factor 1	-	-	-	-	-	-	-	-	-	-	-	-	-
251	OG0000250	AcMNPV_15																ecdysteroid UDP-glucosyl transferase	-	-	-	-	-	-	-	-	-	-	-	-	-
252	OG0000251	AcMNPV_16																AcOrf-16 peptide	-	-	-	-	-	-	-	-	-	-	-	-	-
253	OG0000252	AcMNPV_17																AcOrf-17 peptide	-	-	-	-	-	-	-	-	-	-	-	-	-
254	OG0000253	AcMNPV_18																AcOrf-18 peptide	-	-	-	-	-	-	-	-	-	-	-	-	-
255	OG0000254	AcMNPV_19																AcOrf-19 peptide	-	-	-	-	-	-	-	-	-	-	-	-	-
256	OG0000255	AcMNPV_20																actin rearrangement inducing factor	-	-	-	-	-	-	-	-	-	-	-	-	-
257	OG0000256	AcMNPV_21																actin rearrangement inducing factor	-	-	-	-	-	-	-	-	-	-	-	-	-
258	OG0000257	AcMNPV_23																copia-like envelope protein	-	-	-	-	-	-	-	-	-	-	-	-	-
259	OG0000258	AcMNPV_24																protein kinase interacting protein	-	-	-	-	-	-	-	-	-	-	-	-	-
260	OG0000259	AcMNPV_25																ssDNA binding protein	-	-	-	-	-	-	-	-	-	-	-	-	-
261	OG0000260	AcMNPV_26																AcOrf-26 peptide	-	-	-	-	-	-	-	-	-	-	-	-	-
262	OG0000261	AcMNPV_28																late expression factor 6	-	-	-	-	-	-	-	-	-	-	-	-	-
263	OG0000262	AcMNPV_29																AcOrf-29 peptide	-	-	-	-	-	-	-	-	-	-	-	-	-
264	OG0000263	AcMNPV_30																AcOrf-30 peptide	-	-	-	-	-	-	-	-	-	-	-	-	-
265	OG0000264	AcMNPV_31																superoxide dismutase	-	-	-	-	-	-	-	-	-	-	-	-	-
266	OG0000265	AcMNPV_32																fibroblast growth factor	-	-	-	-	-	-	-	-	-	-	-	-	-
267	OG0000266	AcMNPV_33																putative histidinol-phosphatase	-	-	-	-	-	-	-	-	-	-	-	-	-
268	OG0000267	AcMNPV_34																AcOrf-34 peptide	-	-	-	-	-	-	-	-	-	-	-	-	-
269	OG0000268	AcMNPV_35																viral ubiquitin	-	-	-	-	-	-	-	-	-	-	-	-	-
270	OG0000269	AcMNPV_36																nuclear matrix associated phosphoprotein	-	-	-	-	-	-	-	-	-	-	-	-	-
271	OG0000270	AcMNPV_37																late expression factor 11	-	-	-	-	-	-	-	-	-	-	-	-	-
272	OG0000271	AcMNPV_38																AcOrf-38 peptide	-	-	-	-	-	-	-	-	-	-	-	-	-
273	OG0000272	AcMNPV_39																hypothetical protein	-	-	-	-	-	-	-	-	-	-	-	-	-
274	OG0000273	AcMNPV_40																transcription regulator	-	-	-	-	-	-	-	-	-	-	-	-	-
275	OG0000274	AcMNPV_41																AcOrf-41 peptide	-	-	-	-	-	-	-	-	-	-	-	-	-
276	OG0000275	AcMNPV_42																global transactivator-like protein	-	-	-	-	-	-	-	-	-	-	-	-	-
277	OG0000276	AcMNPV_43																AcOrf-43 peptide	-	-	-	-	-	-	-	-	-	-	-	-	-
278	OG0000277	AcMNPV_44																AcOrf-44 peptide	-	-	-	-	-	-	-	-	-	-	-	-	-
279	OG0000278	AcMNPV_45																AcOrf-45 peptide	-	-	-	-	-	-	-	-	-	-	-	-	-
280	OG0000279	AcMNPV_47																AcOrf-47 peptide	-	-	-	-	-	-	-	-	-	-	-	-	-
281	OG0000280	AcMNPV_48																AcOrf-48 peptide	-	-	-	-	-	-	-	-	-	-	-	-	-
282	OG0000281	AcMNPV_49																proliferating cell nuclear antigen	-	-	-	-	-	-	-	-	-	-	-	-	-
283	OG0000282	AcMNPV_51																AcOrf-51 peptide	-	-	-	-	-	-	-	-	-	-	-	-	-
284	OG0000283	AcMNPV_52																AcOrf-52 peptide	-	-	-	-	-	-	-	-	-	-	-	-	-
285	OG0000284	AcMNPV_53																AcOrf-53 peptide	-	-	-	-	-	-	-	-	-	-	-	-	-
286	OG0000285	AcMNPV_54																late expression factor 10	-	-	-	-	-	-	-	-	-	-	-	-	-
287	OG0000286	AcMNPV_55																viral capsid associated protein	-	-	-	-	-	-	-	-	-	-	-	-	-
288	OG0000287	AcMNPV_56																AcOrf-55 peptide	-	-	-	-	-	-	-	-	-	-	-	-	-
289	OG0000288	AcMNPV_57																AcOrf-56 peptide	-	-	-	-	-	-	-	-	-	-	-	-	-
290	OG0000289	AcMNPV_58																AcOrf-57 peptide	-	-	-	-	-	-	-	-	-	-	-	-	-
291	OG0000290	AcMNPV_59																AcOrf-58 peptide	-	-	-	-	-	-	-	-	-	-	-	-	-
292	OG0000291	AcMNPV_60																AcOrf-59 peptide	-	-	-	-	-	-	-	-	-	-	-	-	-
293	OG0000292	AcMNPV_61																AcOrf-60 peptide	-	-	-	-	-	-	-	-	-	-	-	-	-
294	OG0000293	AcMNPV_62																FP protein	-	-	-	-	-	-	-	-	-	-	-	-	-
295	OG0000294	AcMNPV_63																late expression factor 9	-	-	-	-	-	-	-	-	-	-	-	-	-
296	OG0000295	AcMNPV_64																AcOrf-63 peptide	-	-	-	-	-	-	-	-	-	-	-	-	-
297	OG0000296	AcMNPV_65																fusolin%3B spindle body protein	-	-	-	-	-	-	-	-	-	-	-	-	-
298	OG0000297	AcMNPV_66																DNA-dependant DNA-polymerase	-	-	-	-	-	-	-	-	-	-	-	-	-
299	OG0000298	AcMNPV_67																AcOrf-66 peptide	-	-	-	-	-	-	-	-	-	-	-	-	-
300	OG0000299	AcMNPV_68																late expression factor 3	-	-	-	-	-	-	-	-	-	-	-	-	-
301	OG0000300	AcMNPV_69																AcOrf-68 peptide	-	-	-	-	-	-	-	-	-	-	-	-	-
302	OG0000301	AcMNPV_71																AcOrf-70 peptide	-	-	-	-	-	-	-	-	-	-	-	-	-
303	OG0000302	AcMNPV_73																AcOrf-72 peptide	-	-	-	-	-	-	-	-	-	-	-	-	-
304	OG0000303	AcMNPV_74																AcOrf-73 peptide	-	-	-	-	-	-	-	-	-	-	-	-	-
305	OG0000304	AcMNPV_75																AcOrf-74 peptide	-	-	-	-	-	-	-	-	-	-	-	-	-
306	OG0000305	AcMNPV_76																AcOrf-75 peptide	-	-	-	-	-	-	-	-	-	-	-	-	-
307	OG0000306	AcMNPV_77																AcOrf-76 peptide	-	-	-	-	-	-	-	-	-	-	-	-	-
308	OG0000307	AcMNPV_78																very late expression factor 1	-	-	-	-	-	-	-	-	-	-	-	-	-
309	OG0000308	AcMNPV_79																AcOrf-78 peptide	-	-	-	-	-	-	-	-	-	-	-	-	-
310	OG0000309	AcMNPV_80																AcOrf-79 peptide	-	-	-	-	-	-	-	-	-	-	-	-	-
311	OG0000310	AcMNPV_81																occlusion-derived virus glycoprotein	-	-	-	-	-	-	-	-	-	-	-	-	-
312	OG0000311	AcMNPV_82																AcOrf-81 peptide	-	-	-	-	-	-	-	-	-	-	-	-	-
313	OG0000312	AcMNPV_83																telokin-like protein-20	-	-	-	-	-	-	-	-	-	-	-	-	-
314	OG0000313	AcMNPV_85																AcOrf-84 peptide	-	-	-	-	-	-	-	-	-	-	-	-	-
315	OG0000314	AcMNPV_86																AcOrf-85 peptide	-	-	-	-	-	-	-	-	-	-	-	-	-
316	OG0000315	AcMNPV_87																polynucleotide kinase/ligase	-	-	-	-	-	-	-	-	-	-	-	-	-
317	OG0000316	AcMNPV_88																p15	-	-	-	-	-	-	-	-	-	-	-	-	-
318	OG0000317	AcMNPV_89																hypothetical protein	-	-	-	-	-	-	-	-	-	-	-	-	-
319	OG0000318	AcMNPV_90																major viral capsid protein	-	-	-	-	-	-	-	-	-	-	-	-	-
320	OG0000319	AcMNPV_91																late expression factor 4	-	-	-	-	-	-	-	-	-	-	-	-	-
321	OG0000320	AcMNPV_92																AcOrf-91 peptide	-	-	-	-	-	-	-	-	-	-	-	-	-
322	OG0000321	AcMNPV_93																AcOrf-92 peptide	-	-	-	-	-	-	-	-	-	-	-	-	-
323	OG0000322	AcMNPV_94																AcOrf-93 peptide	-	-	-	-	-	-	-	-	-	-	-	-	-
324	OG0000323	AcMNPV_95																occlusion-derived virus envelope protein	-	-	-	-	-	-	-	-	-	-	-	-	-
325	OG0000324	AcMNPV_96																helicase	-	-	-	-	-	-	-	-	-	-	-	-	-
326	OG0000325	AcMNPV_98																AcOrf-97 peptide	-	-	-	-	-	-	-	-	-	-	-	-	-
327	OG0000326	AcMNPV_100																late expression factor 5	-	-	-	-	-	-	-	-	-	-	-	-	-
328	OG0000327	AcMNPV_101																basic protein	-	-	-	-	-	-	-	-	-	-	-	-	-
329	OG0000328	AcMNPV_102																hypothetical protein	-	-	-	-	-	-	-	-	-	-	-	-	-
330	OG0000329	AcMNPV_103																AcOrf-102	-	-	-	-	-	-	-	-	-	-	-	-	-
331	OG0000330	AcMNPV_104																hypothetical protein	-	-	-	-	-	-	-	-	-	-	-	-	-
332	OG0000331	AcMNPV_105																viral capsid associated protein	-	-	-	-	-	-	-	-	-	-	-	-	-
333	OG0000332	AcMNPV_106																hypothetical protein	-	-	-	-	-	-	-	-	-	-	-	-	-
334	OG0000333	AcMNPV_107																AcOrf-106 peptide	-	-	-	-	-	-	-	-	-	-	-	-	-
335	OG0000334	AcMNPV_108																AcOrf-107 peptide	-	-	-	-	-	-	-	-	-	-	-	-	-
336	OG0000335	AcMNPV_109																AcOrf-108 peptide	-	-	-	-	-	-	-	-	-	-	-	-	-
337	OG0000336	AcMNPV_110																AcOrf-109 peptide	-	-	-	-	-	-	-	-	-	-	-	-	-
338	OG0000337	AcMNPV_111																AcOrf-110 peptide	-	-	-	-	-	-	-	-	-	-	-	-	-
339	OG0000338	AcMNPV_112																AcOrf-111 peptide	-	-	-	-	-	-	-	-	-	-	-	-	-
340	OG0000339	AcMNPV_113																AcOrf-112 peptide	-	-	-	-	-	-	-	-	-	-	-	-	-
341	OG0000340	AcMNPV_114																AcOrf-113 peptide	-	-	-	-	-	-	-	-	-	-	-	-	-
342	OG0000341	AcMNPV_115																AcOrf-114 peptide	-	-	-	-	-	-	-	-	-	-	-	-	-
343	OG0000342	AcMNPV_116																AcOrf-115 peptide	-	-	-	-	-	-	-	-	-	-	-	-	-
344	OG0000343	AcMNPV_117																AcOrf-116 peptide	-	-	-	-	-	-	-	-	-	-	-	-	-
345	OG0000344	AcMNPV_118																AcOrf-117 peptide	-	-	-	-	-	-	-	-	-	-	-	-	-
346	OG0000345	AcMNPV_119																AcOrf-118 peptide	-	-	-	-	-	-	-	-	-	-	-	-	-
347	OG0000346	AcMNPV_121																AcOrf-120 peptide	-	-	-	-	-	-	-	-	-	-	-	-	-
348	OG0000347	AcMNPV_122																AcOrf-121 peptide	-	-	-	-	-	-	-	-	-	-	-	-	-
349	OG0000348	AcMNPV_123																AcOrf-122 peptide	-	-	-	-	-	-	-	-	-	-	-	-	-
350	OG0000349	AcMNPV_124																protein kinase	-	-	-	-	-	-	-	-	-	-	-	-	-
351	OG0000350	AcMNPV_125																AcOrf-124 peptide	-	-	-	-	-	-	-	-	-	-	-	-	-
352	OG0000351	AcMNPV_126																late expression factor 7	-	-	-	-	-	-	-	-	-	-	-	-	-
353	OG0000352	AcMNPV_127																chitinase	-	-	-	-	-	-	-	-	-	-	-	-	-
354	OG0000353	AcMNPV_128																viral cathepsin-like protein	-	-	-	-	-	-	-	-	-	-	-	-	-
355	OG0000354	AcMNPV_129																major budded virus envelope glycoprotein	-	-	-	-	-	-	-	-	-	-	-	-	-
356	OG0000355	AcMNPV_130																viral capsid protein	-	-	-	-	-	-	-	-	-	-	-	-	-
357	OG0000356	AcMNPV_131																hypothetical protein	-	-	-	-	-	-	-	-	-	-	-	-	-
358	OG0000357	AcMNPV_132																major polyhedral calyx protein	-	-	-	-	-	-	-	-	-	-	-	-	-
359	OG0000358	AcMNPV_133																AcOrf-132 peptide	-	-	-	-	-	-	-	-	-	-	-	-	-
360	OG0000359	AcMNPV_134																alkaline exonuclease	-	-	-	-	-	-	-	-	-	-	-	-	-
361	OG0000360	AcMNPV_135																hypothetical protein	-	-	-	-	-	-	-	-	-	-	-	-	-
362	OG0000361	AcMNPV_136																annihilator	-	-	-	-	-	-	-	-	-	-	-	-	-
363	OG0000362	AcMNPV_137																hypothetical protein	-	-	-	-	-	-	-	-	-	-	-	-	-
364	OG0000363	AcMNPV_138																fibrous body protein	-	-	-	-	-	-	-	-	-	-	-	-	-
365	OG0000364	AcMNPV_140																DNA synthesis regulator	-	-	-	-	-	-	-	-	-	-	-	-	-
366	OG0000365	AcMNPV_141																AcOrf-140 peptide	-	-	-	-	-	-	-	-	-	-	-	-	-
367	OG0000366	AcMNPV_144																early 49 Daa protein	-	-	-	-	-	-	-	-	-	-	-	-	-
368	OG0000367	AcMNPV_145																occlusion-derived virus envelope protein	-	-	-	-	-	-	-	-	-	-	-	-	-
369	OG0000368	AcMNPV_146																occlusion-derived virus envelope/capsid protein	-	-	-	-	-	-	-	-	-	-	-	-	-
370	OG0000369	AcMNPV_147																AcOrf-145 peptide	-	-	-	-	-	-	-	-	-	-	-	-	-
371	OG0000370	AcMNPV_148																AcOrf-146 peptide	-	-	-	-	-	-	-	-	-	-	-	-	-
372	OG0000371	AcMNPV_151																AcOrf-149 peptide	-	-	-	-	-	-	-	-	-	-	-	-	-
373	OG0000372	AcMNPV_152																AcOrf-150 peptide	-	-	-	-	-	-	-	-	-	-	-	-	-
374	OG0000373	AcMNPV_153																early gene transactivator	-	-	-	-	-	-	-	-	-	-	-	-	-
375	OG0000374	AcMNPV_154																AcOrf-152 peptide	-	-	-	-	-	-	-	-	-	-	-	-	-
376	OG0000375	AcMNPV_155																hypothetical protein	-	-	-	-	-	-	-	-	-	-	-	-	-
377	OG0000376	AcMNPV_156																AcOrf-154 peptide	-	-	-	-	-	-	-	-	-	-	-	-	-
378	OG0000377		CcNV_3															-	-	-	-	-	-	-	-	-	-	-	-	-	-
379	OG0000378		CcNV_10															-	-	-	-	-	-	-	-	-	-	-	-	-	-
380	OG0000379		CcNV_11															-	-	-	-	-	-	-	-	-	-	-	-	-	-
381	OG0000380		CcNV_19															-	-	-	-	-	-	-	-	-	-	-	-	-	-
382	OG0000381		CcNV_21															-	-	-	-	-	-	-	-	-	-	-	-	-	-
383	OG0000382		CcNV_22															-	-	-	-	-	-	-	-	-	-	-	-	-	-
384	OG0000383		CcNV_23															-	-	-	-	-	-	-	-	-	-	-	-	-	-
385	OG0000384		CcNV_25															-	-	-	-	-	-	-	-	-	-	-	-	-	-
386	OG0000385		CcNV_27															-	-	-	-	-	-	-	-	-	-	-	-	-	-
387	OG0000386		CcNV_28															-	-	-	-	-	-	-	-	-	-	-	-	-	-
388	OG0000387		CcNV_32															-	-	-	-	-	-	-	-	-	-	-	-	-	-
389	OG0000388		CcNV_34															-	-	-	-	-	-	-	-	-	-	-	-	-	-
390	OG0000389		CcNV_36															-	-	-	-	-	-	-	-	-	-	-	-	-	-
391	OG0000390		CcNV_39															-	-	-	-	-	-	-	-	-	-	-	-	-	-
392	OG0000391		CcNV_45															-	-	-	-	-	-	-	-	-	-	-	-	-	-
393	OG0000392		CcNV_46															-	-	-	-	-	-	-	-	-	-	-	-	-	-
394	OG0000393		CcNV_62															-	-	-	-	-	-	-	-	-	-	-	-	-	-
395	OG0000394		CcNV_64															-	-	-	-	-	-	-	-	-	-	-	-	-	-
396	OG0000395		CcNV_65															-	-	-	-	-	-	-	-	-	-	-	-	-	-
397	OG0000396		CcNV_66															-	-	-	-	-	-	-	-	-	-	-	-	-	-
398	OG0000397		CcNV_68															-	-	-	-	-	-	-	-	-	-	-	-	-	-
399	OG0000398		CcNV_75															-	-	-	-	-	-	-	-	-	-	-	-	-	-
400	OG0000399		CcNV_78															-	-	-	-	-	-	-	-	-	-	-	-	-	-
401	OG0000400		CcNV_80															-	-	-	-	-	-	-	-	-	-	-	-	-	-
402	OG0000401		CcNV_81															-	-	-	-	-	-	-	-	-	-	-	-	-	-
403	OG0000402		CcNV_88															-	-	-	-	-	-	-	-	-	-	-	-	-	-
404	OG0000403		CcNV_91															-	-	-	-	-	-	-	-	-	-	-	-	-	-
405	OG0000404		CcNV_95															-	-	-	-	-	-	-	-	-	-	-	-	-	-
406	OG0000405		CcNV_96															-	-	-	-	-	-	-	-	-	-	-	-	-	-
407	OG0000406		CcNV_100															-	-	-	-	-	-	-	-	-	-	-	-	-	-
408	OG0000407		CcNV_102															-	-	-	-	-	-	-	-	-	-	-	-	-	-
409	OG0000408			CmNV_20														-	-	-	-	-	-	-	-	-	-	-	-	-	-
410	OG0000409			CmNV_22														-	-	-	-	-	-	-	-	-	-	-	-	-	-
411	OG0000410			CmNV_23														-	-	-	-	-	-	-	-	-	-	-	-	-	-
412	OG0000411			CmNV_25														-	-	-	-	-	-	-	-	-	-	-	-	-	-
413	OG0000412			CmNV_42														-	-	-	-	-	-	-	-	-	-	-	-	-	-
414	OG0000413			CmNV_45														-	-	-	-	-	-	-	-	-	-	-	-	-	-
415	OG0000414			CmNV_52														-	-	-	-	-	-	-	-	-	-	-	-	-	-
416	OG0000415			CmNV_55														-	-	-	-	-	-	-	-	-	-	-	-	-	-
417	OG0000416			CmNV_64														-	-	-	-	-	-	-	-	-	-	-	-	-	-
418	OG0000417			CmNV_96														-	-	-	-	-	-	-	-	-	-	-	-	-	-
419	OG0000418				DhNV_10													-	DhNV_010	-	-	-	-	-	-	-	-	-	-	-	-
420	OG0000419				DhNV_11													-	DhNV_011	-	-	-	-	-	-	-	-	-	-	-	-
421	OG0000420				DhNV_17													-	DhNV_017	-	-	-	-	-	-	-	-	-	-	-	-
422	OG0000421				DhNV_19													-	DhNV_019	-	-	-	-	-	-	-	-	-	-	-	-
423	OG0000422				DhNV_20													-	DhNV_020	-	-	-	-	-	-	-	-	-	-	-	-
424	OG0000423				DhNV_22													-	DhNV_022	-	-	-	-	-	-	-	-	-	-	-	-
425	OG0000424				DhNV_25													-	DhNV_025	-	-	-	-	-	-	-	-	-	-	-	-
426	OG0000425				DhNV_26													-	DhNV_026	-	-	-	-	-	-	-	-	-	-	-	-
427	OG0000426				DhNV_27													-	DhNV_027	-	-	-	-	-	-	-	-	-	-	-	-
428	OG0000427				DhNV_28													-	DhNV_028	-	-	-	-	-	-	-	-	-	-	-	-
429	OG0000428				DhNV_29													-	cg30-1	-	-	-	-	-	-	-	-	-	-	-	-
430	OG0000429				DhNV_30													-	DhNV_030	-	-	-	-	-	-	-	-	-	-	-	-
431	OG0000430				DhNV_32													-	KN57_gp047	-	-	-	-	-	-	-	-	-	-	-	-
432	OG0000431				DhNV_35													-	DhNV_035	-	-	-	-	-	-	-	-	-	-	-	-
433	OG0000432				DhNV_38													-	DhNV_038	-	-	-	-	-	-	-	-	-	-	-	-
434	OG0000433				DhNV_40													-	DhNV_040	-	-	-	-	-	-	-	-	-	-	-	-
435	OG0000434				DhNV_45													-	DhNV_045	-	-	-	-	-	-	-	-	-	-	-	-
436	OG0000435				DhNV_46													-	DhNV_046	-	-	-	-	-	-	-	-	-	-	-	-
437	OG0000436				DhNV_47													-	DhNV_047	-	-	-	-	-	-	-	-	-	-	-	-
438	OG0000437				DhNV_52													-	DhNV_052	-	-	-	-	-	-	-	-	-	-	-	-
439	OG0000438				DhNV_57													-	DhNV_057	-	-	-	-	-	-	-	-	-	-	-	-
440	OG0000439				DhNV_58													-	DhNV_058	-	-	-	-	-	-	-	-	-	-	-	-
441	OG0000440				DhNV_59													-	DhNV_059	-	-	-	-	-	-	-	-	-	-	-	-
442	OG0000441				DhNV_61													-	DhNV_061	-	-	-	-	-	-	-	-	-	-	-	-
443	OG0000442				DhNV_64													-	DhNV_064	-	-	-	-	-	-	-	-	-	-	-	-
444	OG0000443				DhNV_65													-	DhNV_065	-	-	-	-	-	-	-	-	-	-	-	-
445	OG0000444				DhNV_70													-	DUF2413	-	-	-	-	-	-	-	-	-	-	-	-
446	OG0000445				DhNV_72													-	DhNV_072	-	-	-	-	-	-	-	-	-	-	-	-
447	OG0000446				DhNV_77													-	DhNV_077	-	-	-	-	-	-	-	-	-	-	-	-
448	OG0000447				DhNV_78													-	DhNV_078	-	-	-	-	-	-	-	-	-	-	-	-
449	OG0000448				DhNV_83													-	DhNV_083	-	-	-	-	-	-	-	-	-	-	-	-
450	OG0000449				DhNV_84													-	DhNV_084	-	-	-	-	-	-	-	-	-	-	-	-
451	OG0000450				DhNV_86													-	DhNV_086	-	-	-	-	-	-	-	-	-	-	-	-
452	OG0000451				DhNV_89													-	DhNV_089	-	-	-	-	-	-	-	-	-	-	-	-
453	OG0000452				DhNV_91													-	DhNV_091	-	-	-	-	-	-	-	-	-	-	-	-
454	OG0000453				DhNV_93													-	DhNV_093	-	-	-	-	-	-	-	-	-	-	-	-
455	OG0000454				DhNV_97													-	DhNV_097	-	-	-	-	-	-	-	-	-	-	-	-
456	OG0000455				DhNV_102													-	DhNV_102	-	-	-	-	-	-	-	-	-	-	-	-
457	OG0000456				DhNV_105													-	DhNV_105	-	-	-	-	-	-	-	-	-	-	-	-
458	OG0000457				DhNV_106													-	HgNV_097	-	-	-	-	-	-	-	-	-	-	-	-
459	OG0000458					DiNV_24												-	-	hypothetical protein	-	-	-	-	-	-	-	-	-	-	-
460	OG0000459					DiNV_29												-	-	patatin-like phospholipase-like protein	-	-	-	-	-	-	-	-	-	-	-
461	OG0000460					DiNV_31												-	-	hypothetical protein	-	-	-	-	-	-	-	-	-	-	-
462	OG0000461					DiNV_47												-	-	hypothetical protein	-	-	-	-	-	-	-	-	-	-	-
463	OG0000462					DiNV_48												-	-	hypothetical protein	-	-	-	-	-	-	-	-	-	-	-
464	OG0000463					DiNV_51												-	-	truncated vp39	-	-	-	-	-	-	-	-	-	-	-
465	OG0000464					DiNV_53												-	-	hypothetical protein	-	-	-	-	-	-	-	-	-	-	-
466	OG0000465					DiNV_54												-	-	hypothetical protein	-	-	-	-	-	-	-	-	-	-	-
467	OG0000466					DiNV_60												-	-	hypothetical protein	-	-	-	-	-	-	-	-	-	-	-
468	OG0000467					DiNV_66												-	-	hypothetical protein	-	-	-	-	-	-	-	-	-	-	-
469	OG0000468					DiNV_68												-	-	hypothetical protein	-	-	-	-	-	-	-	-	-	-	-
470	OG0000469					DiNV_72												-	-	hypothetical protein	-	-	-	-	-	-	-	-	-	-	-
471	OG0000470					DiNV_93												-	-	p-loop NTPase	-	-	-	-	-	-	-	-	-	-	-
472	OG0000471					DiNV_97												-	-	hypothetical protein	-	-	-	-	-	-	-	-	-	-	-
473	OG0000472					DiNV_106												-	-	hypothetical protein	-	-	-	-	-	-	-	-	-	-	-
474	OG0000473						ENV_13											-	-	-	hypothetical protein p2	-	-	-	-	-	-	-	-	-	-
475	OG0000474						ENV_29											-	-	-	hypothetical protein p3	-	-	-	-	-	-	-	-	-	-
476	OG0000475						ENV_61											-	-	-	hypothetical protein	-	-	-	-	-	-	-	-	-	-
477	OG0000476						ENV_66											-	-	-	hypothetical protein p6	-	-	-	-	-	-	-	-	-	-
478	OG0000477						ENV_81											-	-	-	hypothetical protein p9	-	-	-	-	-	-	-	-	-	-
479	OG0000478						ENV_82											-	-	-	hypothetical protein p4	-	-	-	-	-	-	-	-	-	-
480	OG0000479						ENV_87											-	-	-	hypothetical protein p7	-	-	-	-	-	-	-	-	-	-
481	OG0000480							GbNV_4										-	-	-	-	hypothetical protein	-	-	-	-	-	-	-	-	-
482	OG0000481							GbNV_8										-	-	-	-	hypothetical protein	-	-	-	-	-	-	-	-	-
483	OG0000482							GbNV_10										-	-	-	-	hypothetical protein	-	-	-	-	-	-	-	-	-
484	OG0000483							GbNV_11										-	-	-	-	-	-	-	-	-	-	-	-	-	-
485	OG0000484							GbNV_15										-	-	-	-	-	-	-	-	-	-	-	-	-	-
486	OG0000485							GbNV_16										-	-	-	-	hypothetical protein	-	-	-	-	-	-	-	-	-
487	OG0000486							GbNV_20										-	-	-	-	hypothetical protein	-	-	-	-	-	-	-	-	-
488	OG0000487							GbNV_21										-	-	-	-	hypothetical protein	-	-	-	-	-	-	-	-	-
489	OG0000488							GbNV_25										-	-	-	-	hypothetical protein	-	-	-	-	-	-	-	-	-
490	OG0000489							GbNV_26										-	-	-	-	hypothetical protein	-	-	-	-	-	-	-	-	-
491	OG0000490							GbNV_27										-	-	-	-	hypothetical protein	-	-	-	-	-	-	-	-	-
492	OG0000491							GbNV_29										-	-	-	-	hypothetical protein	-	-	-	-	-	-	-	-	-
493	OG0000492							GbNV_30										-	-	-	-	hypothetical protein	-	-	-	-	-	-	-	-	-
494	OG0000493							GbNV_31										-	-	-	-	hypothetical protein	-	-	-	-	-	-	-	-	-
495	OG0000494							GbNV_32										-	-	-	-	hypothetical protein	-	-	-	-	-	-	-	-	-
496	OG0000495							GbNV_39										-	-	-	-	hypothetical protein	-	-	-	-	-	-	-	-	-
497	OG0000496							GbNV_40										-	-	-	-	hypothetical protein	-	-	-	-	-	-	-	-	-
498	OG0000497							GbNV_42										-	-	-	-	hypothetical protein	-	-	-	-	-	-	-	-	-
499	OG0000498							GbNV_43										-	-	-	-	hypothetical protein	-	-	-	-	-	-	-	-	-
500	OG0000499							GbNV_47										-	-	-	-	hypothetical protein	-	-	-	-	-	-	-	-	-
501	OG0000500							GbNV_50										-	-	-	-	hypothetical protein	-	-	-	-	-	-	-	-	-
502	OG0000501							GbNV_53										-	-	-	-	hypothetical protein	-	-	-	-	-	-	-	-	-
503	OG0000502							GbNV_54										-	-	-	-	hypothetical protein	-	-	-	-	-	-	-	-	-
504	OG0000503							GbNV_56										-	-	-	-	hypothetical protein	-	-	-	-	-	-	-	-	-
505	OG0000504							GbNV_68										-	-	-	-	hypothetical protein	-	-	-	-	-	-	-	-	-
506	OG0000505							GbNV_70										-	-	-	-	hypothetical protein	-	-	-	-	-	-	-	-	-
507	OG0000506							GbNV_71										-	-	-	-	hypothetical protein	-	-	-	-	-	-	-	-	-
508	OG0000507							GbNV_73										-	-	-	-	hypothetical protein	-	-	-	-	-	-	-	-	-
509	OG0000508							GbNV_75										-	-	-	-	hypothetical protein	-	-	-	-	-	-	-	-	-
510	OG0000509							GbNV_77										-	-	-	-	putative desmoplakin	-	-	-	-	-	-	-	-	-
511	OG0000510							GbNV_79										-	-	-	-	hypothetical protein	-	-	-	-	-	-	-	-	-
512	OG0000511							GbNV_89										-	-	-	-	hypothetical protein	-	-	-	-	-	-	-	-	-
513	OG0000512							GbNV_90										-	-	-	-	hypothetical protein	-	-	-	-	-	-	-	-	-
514	OG0000513							GbNV_91										-	-	-	-	hypothetical protein	-	-	-	-	-	-	-	-	-
515	OG0000514							GbNV_92										-	-	-	-	hypothetical protein	-	-	-	-	-	-	-	-	-
516	OG0000515							GbNV_95										-	-	-	-	hypothetical protein	-	-	-	-	-	-	-	-	-
517	OG0000516								HgNV_20									-	-	-	-	-	hypothetical protein	-	-	-	-	-	-	-	-
518	OG0000517								HgNV_21									-	-	-	-	-	hypothetical protein	-	-	-	-	-	-	-	-
519	OG0000518								HgNV_22									-	-	-	-	-	hypothetical protein	-	-	-	-	-	-	-	-
520	OG0000519								HgNV_40									-	-	-	-	-	hypothetical protein	-	-	-	-	-	-	-	-
521	OG0000520								HgNV_44									-	-	-	-	-	surface-associated interspersed protein	-	-	-	-	-	-	-	-
522	OG0000521								HgNV_45									-	-	-	-	-	hypothetical protein	-	-	-	-	-	-	-	-
523	OG0000522								HgNV_52									-	-	-	-	-	hypothetical protein	-	-	-	-	-	-	-	-
524	OG0000523								HgNV_64									-	-	-	-	-	hypothetical protein	-	-	-	-	-	-	-	-
525	OG0000524								HgNV_94									-	-	-	-	-	hypothetical protein	-	-	-	-	-	-	-	-
526	OG0000525								HgNV_95									-	-	-	-	-	hypothetical protein	-	-	-	-	-	-	-	-
527	OG0000526									HzNV-1_2								-	-	-	-	-	-	Orf2	-	-	-	-	-	-	-
528	OG0000527									HzNV-1_5								-	-	-	-	-	-	Orf5	-	-	-	-	-	-	-
529	OG0000528									HzNV-1_6								-	-	-	-	-	-	Orf6	-	-	-	-	-	-	-
530	OG0000529									HzNV-1_14								-	-	-	-	-	-	Orf14	-	-	-	-	-	-	-
531	OG0000530									HzNV-1_15								-	-	-	-	-	-	Orf15	-	-	-	-	-	-	-
532	OG0000531									HzNV-1_16								-	-	-	-	-	-	Orf16	-	-	-	-	-	-	-
533	OG0000532									HzNV-1_17								-	-	-	-	-	-	Orf17	-	-	-	-	-	-	-
534	OG0000533									HzNV-1_18								-	-	-	-	-	-	Orf18	-	-	-	-	-	-	-
535	OG0000534									HzNV-1_19								-	-	-	-	-	-	Orf19	-	-	-	-	-	-	-
536	OG0000535									HzNV-1_20								-	-	-	-	-	-	Orf20	-	-	-	-	-	-	-
537	OG0000536									HzNV-1_21								-	-	-	-	-	-	Orf21	-	-	-	-	-	-	-
538	OG0000537									HzNV-1_22								-	-	-	-	-	-	Orf22	-	-	-	-	-	-	-
539	OG0000538									HzNV-1_23								-	-	-	-	-	-	Orf23	-	-	-	-	-	-	-
540	OG0000539									HzNV-1_25								-	-	-	-	-	-	Orf25	-	-	-	-	-	-	-
541	OG0000540									HzNV-1_26								-	-	-	-	-	-	Orf26	-	-	-	-	-	-	-
542	OG0000541									HzNV-1_27								-	-	-	-	-	-	Orf27	-	-	-	-	-	-	-
543	OG0000542									HzNV-1_35								-	-	-	-	-	-	Orf35	-	-	-	-	-	-	-
544	OG0000543									HzNV-1_38								-	-	-	-	-	-	Orf38	-	-	-	-	-	-	-
545	OG0000544									HzNV-1_39								-	-	-	-	-	-	Orf39	-	-	-	-	-	-	-
546	OG0000545									HzNV-1_40								-	-	-	-	-	-	arginine-rich protein a209R	-	-	-	-	-	-	-
547	OG0000546									HzNV-1_41								-	-	-	-	-	-	polyphenolic adhesive protein 1	-	-	-	-	-	-	-
548	OG0000547									HzNV-1_42								-	-	-	-	-	-	IMP-E2 protein precursor	-	-	-	-	-	-	-
549	OG0000548									HzNV-1_44								-	-	-	-	-	-	Orf44	-	-	-	-	-	-	-
550	OG0000549									HzNV-1_45								-	-	-	-	-	-	Orf45	-	-	-	-	-	-	-
551	OG0000550									HzNV-1_48								-	-	-	-	-	-	Orf48	-	-	-	-	-	-	-
552	OG0000551									HzNV-1_50								-	-	-	-	-	-	Orf50	-	-	-	-	-	-	-
553	OG0000552									HzNV-1_53								-	-	-	-	-	-	Orf53	-	-	-	-	-	-	-
554	OG0000553									HzNV-1_57								-	-	-	-	-	-	Orf57	-	-	-	-	-	-	-
555	OG0000554									HzNV-1_61								-	-	-	-	-	-	Orf61	-	-	-	-	-	-	-
556	OG0000555									HzNV-1_65								-	-	-	-	-	-	Orf65	-	-	-	-	-	-	-
557	OG0000556									HzNV-1_80								-	-	-	-	-	-	Orf80	-	-	-	-	-	-	-
558	OG0000557									HzNV-1_82								-	-	-	-	-	-	Orf82	-	-	-	-	-	-	-
559	OG0000558									HzNV-1_84								-	-	-	-	-	-	Orf84	-	-	-	-	-	-	-
560	OG0000559									HzNV-1_86								-	-	-	-	-	-	Orf86	-	-	-	-	-	-	-
561	OG0000560									HzNV-1_91								-	-	-	-	-	-	Orf91	-	-	-	-	-	-	-
562	OG0000561									HzNV-1_92								-	-	-	-	-	-	Orf92	-	-	-	-	-	-	-
563	OG0000562									HzNV-1_102								-	-	-	-	-	-	Orf102	-	-	-	-	-	-	-
564	OG0000563									HzNV-1_105								-	-	-	-	-	-	Orf105	-	-	-	-	-	-	-
565	OG0000564									HzNV-1_108								-	-	-	-	-	-	Orf108	-	-	-	-	-	-	-
566	OG0000565									HzNV-1_110								-	-	-	-	-	-	Orf110	-	-	-	-	-	-	-
567	OG0000566									HzNV-1_113								-	-	-	-	-	-	Orf113	-	-	-	-	-	-	-
568	OG0000567									HzNV-1_114								-	-	-	-	-	-	Orf114	-	-	-	-	-	-	-
569	OG0000568									HzNV-1_116								-	-	-	-	-	-	Orf116	-	-	-	-	-	-	-
570	OG0000569									HzNV-1_120								-	-	-	-	-	-	Orf120	-	-	-	-	-	-	-
571	OG0000570									HzNV-1_132								-	-	-	-	-	-	Orf132	-	-	-	-	-	-	-
572	OG0000571									HzNV-1_139								-	-	-	-	-	-	Orf139	-	-	-	-	-	-	-
573	OG0000572									HzNV-1_142								-	-	-	-	-	-	Orf142	-	-	-	-	-	-	-
574	OG0000573									HzNV-1_146								-	-	-	-	-	-	Orf146	-	-	-	-	-	-	-
575	OG0000574									HzNV-1_147								-	-	-	-	-	-	Orf147	-	-	-	-	-	-	-
576	OG0000575									HzNV-1_149								-	-	-	-	-	-	Orf149	-	-	-	-	-	-	-
577	OG0000576									HzNV-1_152								-	-	-	-	-	-	Orf152	-	-	-	-	-	-	-
578	OG0000577									HzNV-1_153								-	-	-	-	-	-	Orf153	-	-	-	-	-	-	-
579	OG0000578										HzNV-2_6							-	-	-	-	-	-	-	hypothetical protein	-	-	-	-	-	-
580	OG0000579										HzNV-2_45							-	-	-	-	-	-	-	hypothetical protein	-	-	-	-	-	-
581	OG0000580										HzNV-2_50							-	-	-	-	-	-	-	hypothetical protein	-	-	-	-	-	-
582	OG0000581										HzNV-2_57							-	-	-	-	-	-	-	hypothetical protein	-	-	-	-	-	-
583	OG0000582										HzNV-2_79							-	-	-	-	-	-	-	hypothetical protein	-	-	-	-	-	-
584	OG0000583										HzNV-2_80							-	-	-	-	-	-	-	hypothetical protein	-	-	-	-	-	-
585	OG0000584										HzNV-2_86							-	-	-	-	-	-	-	hypothetical protein	-	-	-	-	-	-
586	OG0000585										HzNV-2_91							-	-	-	-	-	-	-	hypothetical protein	-	-	-	-	-	-
587	OG0000586										HzNV-2_92							-	-	-	-	-	-	-	hypothetical protein	-	-	-	-	-	-
588	OG0000587										HzNV-2_102							-	-	-	-	-	-	-	hypothetical protein	-	-	-	-	-	-
589	OG0000588										HzNV-2_107							-	-	-	-	-	-	-	hypothetical protein	-	-	-	-	-	-
590	OG0000589											KNV_1						-	-	-	-	-	-	-	-	putative protease	-	-	-	-	-
591	OG0000590											KNV_13						-	-	-	-	-	-	-	-	hypothetical protein	-	-	-	-	-
592	OG0000591											KNV_80						-	-	-	-	-	-	-	-	hypothetical protein	-	-	-	-	-
593	OG0000592											KNV_73						-	-	-	-	-	-	-	-	putative protein12	-	-	-	-	-
594	OG0000593											KNV_62						-	-	-	-	-	-	-	-	putative protein 6	-	-	-	-	-
595	OG0000594											KNV_50						-	-	-	-	-	-	-	-	putative protein 14	-	-	-	-	-
596	OG0000595											KNV_19						-	-	-	-	-	-	-	-	methyl-CpG-binding domain protein-like protein	-	-	-	-	-
597	OG0000596												MNV_82					-	-	-	-	-	-	-	-	-	hypothetical protein	-	-	-	-
598	OG0000597													OrNV_8				-	-	-	-	-	-	-	-	-	-	hypothetical protein	-	-	-
599	OG0000598													OrNV_9				-	-	-	-	-	-	-	-	-	-	NeseNPVORF52-like protein	-	-	-
600	OG0000599													OrNV_10				-	-	-	-	-	-	-	-	-	-	hypothetical protein	-	-	-
601	OG0000600													OrNV_14				-	-	-	-	-	-	-	-	-	-	hypothetical protein	-	-	-
602	OG0000601													OrNV_32				-	-	-	-	-	-	-	-	-	-	hypothetical protein	-	-	-
603	OG0000602													OrNV_38				-	-	-	-	-	-	-	-	-	-	hypothetical protein	-	-	-
604	OG0000603													OrNV_43				-	-	-	-	-	-	-	-	-	-	hypothetical protein	-	-	-
605	OG0000604													OrNV_49				-	-	-	-	-	-	-	-	-	-	hypothetical protein	-	-	-
606	OG0000605													OrNV_50				-	-	-	-	-	-	-	-	-	-	hypothetical protein	-	-	-
607	OG0000606													OrNV_55				-	-	-	-	-	-	-	-	-	-	hypothetical protein	-	-	-
608	OG0000607													OrNV_63				-	-	-	-	-	-	-	-	-	-	hypothetical protein	-	-	-
609	OG0000608													OrNV_66				-	-	-	-	-	-	-	-	-	-	hypothetical protein	-	-	-
610	OG0000609													OrNV_67				-	-	-	-	-	-	-	-	-	-	hypothetical protein	-	-	-
611	OG0000610													OrNV_68				-	-	-	-	-	-	-	-	-	-	hypothetical protein	-	-	-
612	OG0000611													OrNV_69				-	-	-	-	-	-	-	-	-	-	FIC protein-like protein	-	-	-
613	OG0000612													OrNV_70				-	-	-	-	-	-	-	-	-	-	hypothetical protein	-	-	-
614	OG0000613													OrNV_71				-	-	-	-	-	-	-	-	-	-	hypothetical protein	-	-	-
615	OG0000614													OrNV_77				-	-	-	-	-	-	-	-	-	-	semaphorin-like protein	-	-	-
616	OG0000615													OrNV_78				-	-	-	-	-	-	-	-	-	-	semaphorin-like protein	-	-	-
617	OG0000616													OrNV_81				-	-	-	-	-	-	-	-	-	-	hypothetical protein	-	-	-
618	OG0000617													OrNV_82				-	-	-	-	-	-	-	-	-	-	hypothetical protein	-	-	-
619	OG0000618													OrNV_83				-	-	-	-	-	-	-	-	-	-	hypothetical protein	-	-	-
620	OG0000619													OrNV_84				-	-	-	-	-	-	-	-	-	-	hypothetical protein	-	-	-
621	OG0000620													OrNV_85				-	-	-	-	-	-	-	-	-	-	hypothetical protein	-	-	-
622	OG0000621													OrNV_88				-	-	-	-	-	-	-	-	-	-	hypothetical protein	-	-	-
623	OG0000622													OrNV_89				-	-	-	-	-	-	-	-	-	-	hypothetical protein	-	-	-
624	OG0000623													OrNV_92				-	-	-	-	-	-	-	-	-	-	hypothetical protein	-	-	-
625	OG0000624													OrNV_93				-	-	-	-	-	-	-	-	-	-	hypothetical protein	-	-	-
626	OG0000625													OrNV_99				-	-	-	-	-	-	-	-	-	-	Ac120-like protein	-	-	-
627	OG0000626													OrNV_101				-	-	-	-	-	-	-	-	-	-	hypothetical protein	-	-	-
628	OG0000627													OrNV_103				-	-	-	-	-	-	-	-	-	-	hypothetical protein	-	-	-
629	OG0000628													OrNV_109				-	-	-	-	-	-	-	-	-	-	hypothetical protein	-	-	-
630	OG0000629													OrNV_111				-	-	-	-	-	-	-	-	-	-	hypothetical protein	-	-	-
631	OG0000630													OrNV_112				-	-	-	-	-	-	-	-	-	-	hypothetical protein	-	-	-
632	OG0000631													OrNV_128				-	-	-	-	-	-	-	-	-	-	hypothetical protein	-	-	-
633	OG0000632													OrNV_131				-	-	-	-	-	-	-	-	-	-	hypothetical protein	-	-	-
634	OG0000633													OrNV_133				-	-	-	-	-	-	-	-	-	-	hypothetical protein	-	-	-
635	OG0000634													OrNV_139				-	-	-	-	-	-	-	-	-	-	hypothetical protein	-	-	-
636	OG0000635														PmNV_2			-	-	-	-	-	-	-	-	-	-	-	hypothetical protein	-	-
637	OG0000636														PmNV_3			-	-	-	-	-	-	-	-	-	-	-	hypothetical protein	-	-
638	OG0000637														PmNV_4			-	-	-	-	-	-	-	-	-	-	-	hypothetical protein	-	-
639	OG0000638														PmNV_11			-	-	-	-	-	-	-	-	-	-	-	hypothetical protein	-	-
640	OG0000639														PmNV_13			-	-	-	-	-	-	-	-	-	-	-	hypothetical protein	-	-
641	OG0000640														PmNV_16			-	-	-	-	-	-	-	-	-	-	-	hypothetical protein	-	-
642	OG0000641														PmNV_26			-	-	-	-	-	-	-	-	-	-	-	hypothetical protein	-	-
643	OG0000642														PmNV_27			-	-	-	-	-	-	-	-	-	-	-	hypothetical protein	-	-
644	OG0000643														PmNV_28			-	-	-	-	-	-	-	-	-	-	-	hypothetical protein	-	-
645	OG0000644														PmNV_29			-	-	-	-	-	-	-	-	-	-	-	hypothetical protein	-	-
646	OG0000645														PmNV_30			-	-	-	-	-	-	-	-	-	-	-	hypothetical protein	-	-
647	OG0000646														PmNV_31			-	-	-	-	-	-	-	-	-	-	-	hypothetical protein	-	-
648	OG0000647														PmNV_32			-	-	-	-	-	-	-	-	-	-	-	hypothetical protein	-	-
649	OG0000648														PmNV_35			-	-	-	-	-	-	-	-	-	-	-	hypothetical protein	-	-
650	OG0000649														PmNV_37			-	-	-	-	-	-	-	-	-	-	-	hypothetical protein	-	-
651	OG0000650														PmNV_41			-	-	-	-	-	-	-	-	-	-	-	hypothetical protein	-	-
652	OG0000651														PmNV_57			-	-	-	-	-	-	-	-	-	-	-	hypothetical protein	-	-
653	OG0000652														PmNV_64			-	-	-	-	-	-	-	-	-	-	-	hypothetical protein	-	-
654	OG0000653														PmNV_73			-	-	-	-	-	-	-	-	-	-	-	zonadhesin	-	-
655	OG0000654														PmNV_74			-	-	-	-	-	-	-	-	-	-	-	hypothetical protein	-	-
656	OG0000655														PmNV_75			-	-	-	-	-	-	-	-	-	-	-	hypothetical protein	-	-
657	OG0000656														PmNV_77			-	-	-	-	-	-	-	-	-	-	-	hypothetical protein	-	-
658	OG0000657														PmNV_81			-	-	-	-	-	-	-	-	-	-	-	hypothetical protein	-	-
659	OG0000658														PmNV_83			-	-	-	-	-	-	-	-	-	-	-	hypothetical protein	-	-
660	OG0000659														PmNV_95			-	-	-	-	-	-	-	-	-	-	-	hypothetical protein	-	-
661	OG0000660														PmNV_103			-	-	-	-	-	-	-	-	-	-	-	hypothetical protein	-	-
662	OG0000661														PmNV_104			-	-	-	-	-	-	-	-	-	-	-	hypothetical protein	-	-
663	OG0000662														PmNV_105			-	-	-	-	-	-	-	-	-	-	-	hypothetical protein	-	-
664	OG0000663														PmNV_109			-	-	-	-	-	-	-	-	-	-	-	hypothetical protein	-	-
665	OG0000664														PmNV_110			-	-	-	-	-	-	-	-	-	-	-	hypothetical protein	-	-
666	OG0000665														PmNV_111			-	-	-	-	-	-	-	-	-	-	-	hypothetical protein	-	-
667	OG0000666														PmNV_112			-	-	-	-	-	-	-	-	-	-	-	hypothetical protein	-	-
668	OG0000667														PmNV_113			-	-	-	-	-	-	-	-	-	-	-	hypothetical protein	-	-
669	OG0000668														PmNV_114			-	-	-	-	-	-	-	-	-	-	-	hypothetical protein	-	-
670	OG0000669														PmNV_115			-	-	-	-	-	-	-	-	-	-	-	hypothetical protein	-	-
671	OG0000670															TNV_57		-	-	-	-	-	-	-	-	-	-	-	-	hypothetical protein	-
672	OG0000671															TNV_61		-	-	-	-	-	-	-	-	-	-	-	-	putative C3HC4 type zinc-finger protein	-
673	OG0000672															TNV_64		-	-	-	-	-	-	-	-	-	-	-	-	hypothetical protein	-
674	OG0000673															TNV_69		-	-	-	-	-	-	-	-	-	-	-	-	OrNV gp103-like protein	-
675	OG0000674															TNV_89		-	-	-	-	-	-	-	-	-	-	-	-	hypothetical protein	-
676	OG0000675																ToNV_2	-	-	-	-	-	-	-	-	-	-	-	-	-	hypothetical protein
677	OG0000676																ToNV_3	-	-	-	-	-	-	-	-	-	-	-	-	-	hypothetical protein
678	OG0000677																ToNV_4	-	-	-	-	-	-	-	-	-	-	-	-	-	hypothetical protein
679	OG0000678																ToNV_5	-	-	-	-	-	-	-	-	-	-	-	-	-	hypothetical protein
680	OG0000679																ToNV_6	-	-	-	-	-	-	-	-	-	-	-	-	-	hypothetical protein
681	OG0000680																ToNV_8	-	-	-	-	-	-	-	-	-	-	-	-	-	hypothetical protein
682	OG0000681																ToNV_9	-	-	-	-	-	-	-	-	-	-	-	-	-	hypothetical protein
683	OG0000682																ToNV_10	-	-	-	-	-	-	-	-	-	-	-	-	-	hypothetical protein
684	OG0000683																ToNV_11	-	-	-	-	-	-	-	-	-	-	-	-	-	hypothetical protein
685	OG0000684																ToNV_15	-	-	-	-	-	-	-	-	-	-	-	-	-	hypothetical protein
686	OG0000685																ToNV_17	-	-	-	-	-	-	-	-	-	-	-	-	-	hypothetical protein
687	OG0000686																ToNV_18	-	-	-	-	-	-	-	-	-	-	-	-	-	hypothetical protein
688	OG0000687																ToNV_19	-	-	-	-	-	-	-	-	-	-	-	-	-	hypothetical protein
689	OG0000688																ToNV_21	-	-	-	-	-	-	-	-	-	-	-	-	-	hypothetical protein
690	OG0000689																ToNV_23	-	-	-	-	-	-	-	-	-	-	-	-	-	hypothetical protein
691	OG0000690																ToNV_24	-	-	-	-	-	-	-	-	-	-	-	-	-	hypothetical protein
692	OG0000691																ToNV_26	-	-	-	-	-	-	-	-	-	-	-	-	-	hypothetical protein
693	OG0000692																ToNV_28	-	-	-	-	-	-	-	-	-	-	-	-	-	hypothetical protein
694	OG0000693																ToNV_29	-	-	-	-	-	-	-	-	-	-	-	-	-	hypothetical protein
695	OG0000694																ToNV_30	-	-	-	-	-	-	-	-	-	-	-	-	-	hypothetical protein
696	OG0000695																ToNV_35	-	-	-	-	-	-	-	-	-	-	-	-	-	hypothetical protein
697	OG0000696																ToNV_36	-	-	-	-	-	-	-	-	-	-	-	-	-	hypothetical protein
698	OG0000697																ToNV_37	-	-	-	-	-	-	-	-	-	-	-	-	-	hypothetical protein
699	OG0000698																ToNV_38	-	-	-	-	-	-	-	-	-	-	-	-	-	hypothetical protein
700	OG0000699																ToNV_39	-	-	-	-	-	-	-	-	-	-	-	-	-	hypothetical protein
701	OG0000700																ToNV_40	-	-	-	-	-	-	-	-	-	-	-	-	-	hypothetical protein
702	OG0000701																ToNV_41	-	-	-	-	-	-	-	-	-	-	-	-	-	hypothetical protein
703	OG0000702																ToNV_42	-	-	-	-	-	-	-	-	-	-	-	-	-	hypothetical protein
704	OG0000703																ToNV_46	-	-	-	-	-	-	-	-	-	-	-	-	-	hypothetical protein
705	OG0000704																ToNV_47	-	-	-	-	-	-	-	-	-	-	-	-	-	hypothetical protein
706	OG0000705																ToNV_48	-	-	-	-	-	-	-	-	-	-	-	-	-	hypothetical protein
707	OG0000706																ToNV_51	-	-	-	-	-	-	-	-	-	-	-	-	-	P6.9
708	OG0000707																ToNV_52	-	-	-	-	-	-	-	-	-	-	-	-	-	hypothetical protein
709	OG0000708																ToNV_53	-	-	-	-	-	-	-	-	-	-	-	-	-	hypothetical protein
710	OG0000709																ToNV_57	-	-	-	-	-	-	-	-	-	-	-	-	-	hypothetical protein
711	OG0000710																ToNV_58	-	-	-	-	-	-	-	-	-	-	-	-	-	hypothetical protein
712	OG0000711																ToNV_59	-	-	-	-	-	-	-	-	-	-	-	-	-	MOBP
713	OG0000712																ToNV_60	-	-	-	-	-	-	-	-	-	-	-	-	-	hypothetical protein
714	OG0000713																ToNV_61	-	-	-	-	-	-	-	-	-	-	-	-	-	hypothetical protein
715	OG0000714																ToNV_62	-	-	-	-	-	-	-	-	-	-	-	-	-	hypothetical protein
716	OG0000715																ToNV_66	-	-	-	-	-	-	-	-	-	-	-	-	-	LEF-5b
717	OG0000716																ToNV_67	-	-	-	-	-	-	-	-	-	-	-	-	-	hypothetical protein
718	OG0000717																ToNV_68	-	-	-	-	-	-	-	-	-	-	-	-	-	hypothetical protein
719	OG0000718																ToNV_70	-	-	-	-	-	-	-	-	-	-	-	-	-	hypothetical protein
720	OG0000719																ToNV_71	-	-	-	-	-	-	-	-	-	-	-	-	-	hypothetical protein
721	OG0000720																ToNV_72	-	-	-	-	-	-	-	-	-	-	-	-	-	hypothetical protein
722	OG0000721																ToNV_73	-	-	-	-	-	-	-	-	-	-	-	-	-	hypothetical protein
723	OG0000722																ToNV_75	-	-	-	-	-	-	-	-	-	-	-	-	-	hypothetical protein
724	OG0000723																ToNV_76	-	-	-	-	-	-	-	-	-	-	-	-	-	hypothetical protein
725	OG0000724																ToNV_77	-	-	-	-	-	-	-	-	-	-	-	-	-	hypothetical protein
726	OG0000725																ToNV_80	-	-	-	-	-	-	-	-	-	-	-	-	-	hypothetical protein
727	OG0000726																ToNV_82	-	-	-	-	-	-	-	-	-	-	-	-	-	hypothetical protein
728	OG0000727																ToNV_84	-	-	-	-	-	-	-	-	-	-	-	-	-	hypothetical protein
729	OG0000728																ToNV_85	-	-	-	-	-	-	-	-	-	-	-	-	-	hypothetical protein
730	OG0000729																ToNV_87	-	-	-	-	-	-	-	-	-	-	-	-	-	VP39
731	OG0000730																ToNV_89	-	-	-	-	-	-	-	-	-	-	-	-	-	hypothetical protein
732	OG0000731																ToNV_93	-	-	-	-	-	-	-	-	-	-	-	-	-	hypothetical protein
733	OG0000732																ToNV_94	-	-	-	-	-	-	-	-	-	-	-	-	-	hypothetical protein
734	OG0000733																ToNV_95	-	-	-	-	-	-	-	-	-	-	-	-	-	hypothetical protein
735	OG0000734																ToNV_97	-	-	-	-	-	-	-	-	-	-	-	-	-	transposase
736	OG0000735																ToNV_98	-	-	-	-	-	-	-	-	-	-	-	-	-	hypothetical protein
737	OG0000736																ToNV_100	-	-	-	-	-	-	-	-	-	-	-	-	-	hypothetical protein
738	OG0000737																ToNV_101	-	-	-	-	-	-	-	-	-	-	-	-	-	hypothetical protein
739	OG0000738																ToNV_104	-	-	-	-	-	-	-	-	-	-	-	-	-	hypothetical protein
740	OG0000739																ToNV_106	-	-	-	-	-	-	-	-	-	-	-	-	-	hypothetical protein
741	OG0000740																ToNV_107	-	-	-	-	-	-	-	-	-	-	-	-	-	hypothetical protein
742	OG0000741																ToNV_108	-	-	-	-	-	-	-	-	-	-	-	-	-	hypothetical protein
743	OG0000742																ToNV_110	-	-	-	-	-	-	-	-	-	-	-	-	-	hypothetical protein
744	OG0000743																ToNV_111	-	-	-	-	-	-	-	-	-	-	-	-	-	hypothetical protein
745	OG0000744																ToNV_113	-	-	-	-	-	-	-	-	-	-	-	-	-	hypothetical protein
746	OG0000745																ToNV_114	-	-	-	-	-	-	-	-	-	-	-	-	-	hypothetical protein
747	OG0000746																ToNV_116	-	-	-	-	-	-	-	-	-	-	-	-	-	hypothetical protein
748	OG0000747																ToNV_117	-	-	-	-	-	-	-	-	-	-	-	-	-	hypothetical protein
749	OG0000748																ToNV_120	-	-	-	-	-	-	-	-	-	-	-	-	-	hypothetical protein
750	OG0000749																ToNV_121	-	-	-	-	-	-	-	-	-	-	-	-	-	hypothetical protein
751	OG0000750																ToNV_122	-	-	-	-	-	-	-	-	-	-	-	-	-	hypothetical protein
752	OG0000751																ToNV_124	-	-	-	-	-	-	-	-	-	-	-	-	-	hypothetical protein
753	OG0000752																ToNV_125	-	-	-	-	-	-	-	-	-	-	-	-	-	hypothetical protein
754	OG0000753																ToNV_126	-	-	-	-	-	-	-	-	-	-	-	-	-	hypothetical protein
755	OG0000754																ToNV_127	-	-	-	-	-	-	-	-	-	-	-	-	-	hypothetical protein
756	OG0000755																ToNV_128	-	-	-	-	-	-	-	-	-	-	-	-	-	hypothetical protein
757	OG0000756																ToNV_129	-	-	-	-	-	-	-	-	-	-	-	-	-	hypothetical protein
758	OG0000757																ToNV_130	-	-	-	-	-	-	-	-	-	-	-	-	-	hypothetical protein
